# Supplementary material for: Psychological capital and mental health problems among the unemployed in the post-COVID-19 era: Self- esteem as a moderator
Source: PLoS One. 2025 Mar 25;20(3):e0319555. doi: 10.1371/journal.pone.0319555 (PMC11936243; doi:10.1371/journal.pone.0319555)
Supplement: S1 File — (XLSX) [file pone.0319555.s001.xlsx]

## Sheet: Form Responses 1
Industry	Gender	Marriage	Age	Age-Code	Income before layoff	Have you been laid off before?	How long you has been laid off?	Education	DASS1-ST	DASS2-AN	DASS3-DE	DASS4-AN	DASS5-DE	DASS6-ST	DASS7-AN	DASS8-ST	DASS9-AN	DASS10-DE	DASS11-ST	DASS12-ST	DASS13-DE	DASS14-ST	DASS15-AN	DASS16-DE	DASS17-DE	DASS18-ST	DASS19-AN	DASS20-AN	DASS21-DE	SE1	SE2	SE2-R	SE3	SE4	SE5	SE5-R	SE6	SE6-R	SE7	SE8	SE8-R	SE9	SE9-R	SE10	PHQ1	PHQ2	PHQ3	PHQ4	PHQ5
Finance	1	1	24	1	2	2	1	2	2	0	2	0	2	1	0	3	2	2	1	2	2	3	0	3	0	1	0	0	0	2	3	2	2	2	2	3	2	3	3	1	4	2	3	3	1	1	1	1	0
Finance	2	1	22	1	2	2	1	2	2	0	2	0	3	0	0	3	0	2	0	2	2	2	0	2	0	0	0	0	0	2	3	2	2	2	2	3	2	3	2	1	4	3	2	3	1	0	0	0	0
Consumer services	1	1	30	1	3	1	2	3	0	0	0	0	0	0	0	0	0	0	0	0	0	0	0	0	0	0	0	0	0	1	4	1	1	1	4	1	4	1	1	4	1	4	1	1	1	0	1	0	1
Finance	2	2	31	2	3	1	2	2	2	1	2	1	2	2	1	3	3	3	2	3	2	2	1	1	0	1	1	1	1	3	2	3	4	4	3	2	3	2	3	4	1	4	1	3	3	2	3	2	1
Consumer services	1	1	25	1	1	1	2	2	3	2	2	2	2	2	1	3	3	2	2	2	2	2	1	2	0	2	1	2	0	3	3	2	4	3	3	2	3	2	2	4	1	3	2	2	1	0	1	0	1
Finance	2	1	26	1	1	1	3	1	3	1	2	1	0	1	0	3	2	0	2	1	3	1	2	1	0	1	0	1	0	2	3	2	4	4	2	3	3	2	3	4	1	2	3	2	1	1	0	0	3
Consumer services	1	1	24	1	0	1	1	1	1	0	1	1	1	0	0	3	2	2	1	0	1	2	0	1	0	1	0	2	0	4	3	2	4	4	2	3	3	2	3	2	3	1	4	4	1	0	0	1	0
Industrial	1	1	28	1	1	2	1	1	1	0	1	1	1	0	0	1	1	0	0	1	1	0	0	0	0	0	0	0	0	2	1	4	3	4	4	1	2	3	3	3	2	1	4	3	1	1	1	1	1
Finance	1	1	28	1	1	1	2	2	1	0	1	0	1	2	1	3	2	2	2	3	3	2	2	1	1	2	1	2	1	2	3	2	2	2	3	2	3	2	2	3	2	3	2	2	1	1	2	2	1
Finance	3	1	26	1	4	2	1	2	2	0	3	2	2	3	0	3	0	2	2	2	2	2	0	3	0	0	0	0	0	1	2	3	3	3	2	3	2	3	2	4	1	3	2	1	1	1	2	1	0
Technology	2	1	24	1	1	1	3	1	1	2	1	2	2	2	1	3	3	2	2	1	2	2	1	2	1	1	0	2	1	2	4	1	2	2	3	2	4	1	2	3	2	3	2	2	0	1	1	0	0
Finance	2	1	26	1	1	2	3	2	1	1	2	1	3	2	1	3	2	2	1	2	2	1	1	2	0	2	0	2	0	1	3	2	1	2	3	2	3	2	2	3	2	3	2	2	1	1	0	1	1
Technology	1	1	28	1	1	1	2	2	1	0	1	0	1	2	1	3	2	1	2	2	2	1	1	1	0	1	0	2	0	2	2	3	3	2	3	2	3	2	2	4	1	3	2	2	1	1	0	0	0
Infrastructure services	1	1	27	1	1	1	2	1	2	0	2	1	1	2	2	3	2	2	2	1	2	1	2	1	2	0	0	1	0	2	3	2	2	3	1	4	3	2	2	3	2	3	2	2	1	0	0	0	1
Finance	2	1	29	1	1	1	3	2	1	0	1	0	2	2	0	3	2	1	2	1	2	1	2	2	0	0	0	2	0	3	2	3	3	3	2	3	3	2	3	3	2	2	3	3	0	0	1	0	0
Technology	1	1	30	1	1	1	4	2	1	0	0	0	2	1	0	3	2	1	1	2	1	1	1	1	0	2	0	1	0	3	1	4	4	3	1	4	3	2	3	4	1	2	3	3	0	0	1	1	0
Finance	2	1	32	2	1	1	4	2	1	0	0	0	1	2	0	3	2	1	1	1	1	2	1	1	0	1	0	2	0	3	1	4	3	3	1	4	4	1	3	3	2	1	4	3	0	0	1	0	0
Technology	1	1	30	1	1	1	3	2	1	1	0	0	2	2	0	2	2	1	1	1	1	2	1	0	0	1	0	2	0	3	1	4	3	3	1	4	3	2	3	2	3	2	3	3	0	0	1	1	0
Technology	1	1	28	1	4	2	0	2	3	2	2	2	2	2	0	3	0	0	0	3	3	3	0	0	0	0	0	0	0	2	1	4	3	4	1	4	3	2	2	3	2	4	1	1	2	1	1	1	0
Consumer services	2	2	39	2	2	1	1	2	2	1	2	1	3	3	2	3	3	3	3	3	3	3	1	3	0	3	2	3	3	2	3	2	4	3	3	2	4	1	3	4	1	4	1	3	2	2	2	2	1
Telecommunication	1	2	32	2	4	2	4	2	3	2	1	3	2	2	1	3	2	3	1	2	2	1	1	3	3	1	3	2	1	4	3	2	3	2	4	1	3	2	3	2	3	3	2	4	0	1	1	0	0
Consumer services	1	2	38	2	2	2	1	1	0	0	3	0	0	3	0	3	0	3	0	3	3	3	0	3	0	0	0	0	2	2	1	4	2	1	1	4	1	4	2	1	4	1	4	1	3	1	1	2	0
Finance	2	1	29	1	1	1	0	2	0	0	1	0	2	2	0	3	3	1	2	1	1	1	1	1	0	1	0	2	0	3	1	4	3	3	1	4	3	2	3	3	2	1	4	3	0	0	0	0	0
Finance	1	2	32	2	2	2	4	2	0	1	1	0	2	2	0	3	2	0	2	1	1	1	1	1	0	0	0	2	0	3	2	3	3	3	1	4	3	2	3	2	3	1	4	3	0	0	0	0	0
Infrastructure services	1	1	35	2	1	1	1	1	1	1	1	0	2	2	0	3	2	1	2	2	1	2	0	1	0	1	0	1	0	2	3	2	2	3	3	2	3	2	2	3	2	3	2	2	1	0	1	1	0
Finance	3	2	30	1	4	2	1	3	3	2	2	2	2	1	1	3	2	0	0	3	3	2	0	1	0	0	0	1	2	2	2	3	2	4	2	3	3	2	2	3	2	2	3	1	1	1	1	2	1
Technology	3	1	26	1	3	2	1	2	1	0	0	0	2	2	0	3	2	1	1	2	1	3	1	1	0	1	0	1	0	3	1	4	3	3	1	4	3	2	3	2	3	1	4	3	0	0	1	1	1
Finance	1	2	25	1	2	1	1	2	0	0	1	0	3	2	0	3	2	1	1	2	1	2	1	2	0	1	0	1	0	3	2	3	3	3	2	3	3	2	3	3	2	2	3	3	1	1	0	0	0
Finance	1	1	25	1	2	1	1	2	1	0	1	0	2	2	0	3	3	1	2	2	1	1	1	1	0	1	0	1	0	3	2	3	3	3	2	3	3	2	3	2	3	1	4	3	1	0	1	1	0
Finance	1	1	25	1	3	2	1	2	0	1	1	0	2	1	0	3	2	0	1	2	1	2	0	0	0	1	0	1	0	3	1	4	3	3	1	4	2	3	3	2	3	1	4	4	1	0	1	1	0
Technology	1	1	27	1	3	2	1	2	1	1	2	1	3	2	1	3	2	2	2	2	2	1	2	2	0	0	0	2	1	2	3	2	2	3	3	2	3	2	2	3	2	3	2	2	1	0	1	0	0
Finance	2	1	38	2	4	1	1	2	1	1	1	0	1	0	0	1	0	1	0	0	0	0	0	0	0	0	0	0	0	3	2	3	4	4	2	3	2	3	4	3	2	1	4	4	0	0	0	0	0
Finance	2	1	25	1	2	1	1	2	0	0	1	0	2	2	0	2	2	0	1	1	1	2	1	1	0	1	0	1	0	3	2	3	2	3	1	4	3	2	3	2	3	1	4	3	1	1	0	0	0
Technology	3	1	26	1	3	2	0	2	1	0	0	0	3	3	0	3	2	1	2	1	1	2	1	2	0	1	0	1	0	2	3	2	2	2	3	2	4	1	2	3	2	2	3	2	1	1	1	0	0
Technology	2	1	26	1	3	2	1	2	0	1	1	0	3	1	0	2	2	1	1	2	1	1	0	2	0	1	0	1	0	2	3	2	2	2	3	2	3	2	2	3	2	3	2	2	1	0	1	0	0
Finance	1	1	25	1	3	1	0	2	1	0	2	0	3	2	0	2	2	2	2	2	2	1	1	2	0	1	0	1	1	3	1	4	3	3	1	4	3	2	3	2	3	1	4	3	1	1	0	0	0
Technology	1	1	27	1	3	2	0	2	1	0	1	0	3	1	0	3	2	2	2	2	1	1	1	2	0	0	0	1	0	3	1	4	3	3	1	4	3	2	3	3	2	2	3	3	0	0	1	1	0
Technology	3	1	26	1	3	2	1	2	1	0	0	0	2	2	0	2	2	0	1	2	1	2	1	1	0	1	0	2	0	3	1	4	3	3	1	4	3	2	3	2	3	1	4	3	0	0	1	0	0
Finance	2	1	25	1	3	1	1	2	0	0	1	0	2	1	0	2	2	0	1	2	1	2	1	1	0	0	0	0	0	3	1	4	3	3	1	4	3	2	3	2	3	1	4	3	0	0	1	0	1
Finance	2	1	24	1	2	1	1	2	0	1	0	0	2	1	0	2	2	0	1	2	0	1	1	0	0	1	0	1	0	3	1	4	3	3	1	4	3	2	3	2	3	1	4	3	0	0	1	0	0
Technology	3	1	25	1	3	2	0	2	1	0	2	0	2	2	0	3	2	2	1	2	1	1	2	2	0	0	0	0	1	2	3	2	2	2	3	2	3	2	2	3	2	3	2	1	1	1	1	0	1
Technology	2	1	26	1	3	2	1	2	0	0	0	0	1	2	0	2	2	0	1	2	0	1	1	0	0	1	0	1	0	4	1	4	4	3	1	4	3	2	4	2	3	1	4	4	0	0	0	0	0
Finance	2	2	28	1	3	1	1	2	0	0	0	0	1	1	0	3	2	0	1	1	0	1	1	0	0	1	0	2	0	4	1	4	3	3	1	4	3	2	4	2	3	1	4	4	0	0	1	1	0
Technology	3	1	26	1	3	2	1	2	0	0	1	0	0	2	0	3	2	0	1	2	1	0	0	1	0	0	0	1	0	3	1	4	3	3	1	4	3	2	3	1	4	1	4	3	0	0	1	0	0
Technology	1	1	26	1	3	2	1	2	0	1	0	0	1	2	0	3	2	0	1	1	0	1	1	0	0	0	0	0	0	4	1	4	3	3	1	4	3	2	3	2	3	1	4	4	0	0	1	1	0
Finance	1	2	27	1	2	1	0	2	1	0	1	0	2	2	0	3	2	2	0	1	2	1	1	2	1	0	0	1	1	2	3	2	2	2	3	2	3	2	2	3	2	3	2	2	0	1	1	0	0
Finance	1	1	26	1	3	1	1	2	0	0	0	0	0	1	0	3	2	0	1	1	0	1	0	1	0	0	0	0	0	3	1	4	3	3	1	4	3	2	3	2	3	1	4	3	0	0	0	1	0
Technology	1	1	27	1	3	1	1	1	0	0	1	0	1	0	0	2	0	0	0	1	0	2	1	0	1	0	0	0	0	3	1	4	3	4	1	4	2	3	3	2	3	1	4	3	0	0	1	1	0
Finance	2	1	25	1	4	1	0	2	1	0	2	0	3	2	0	3	2	1	1	2	1	1	1	2	0	0	0	0	1	2	3	2	2	2	3	2	3	2	2	2	3	2	3	2	1	1	0	0	0
Technology	1	1	26	1	3	1	1	1	1	0	0	0	0	0	0	2	2	0	1	1	0	1	0	0	0	1	0	0	0	3	1	4	4	4	1	4	3	2	3	2	3	1	4	4	0	0	0	0	0
Finance	2	1	26	1	3	1	1	2	0	0	0	0	1	1	0	2	2	0	0	1	0	1	0	0	0	0	0	1	0	4	1	4	3	3	1	4	3	2	4	2	3	1	4	4	0	0	1	0	0
Technology	1	1	26	1	4	2	1	3	1	0	0	0	1	1	0	3	2	0	1	1	0	2	0	0	0	0	0	0	0	3	1	4	3	4	1	4	3	2	4	2	3	1	4	4	0	0	1	1	0
Technology	2	1	25	1	3	2	0	2	1	0	1	0	2	2	0	2	2	2	0	1	2	2	1	2	0	0	0	0	1	2	3	2	3	3	3	2	3	2	2	3	2	3	2	2	1	1	1	0	0
Finance	2	1	25	1	3	1	0	2	0	0	1	0	2	2	0	3	1	2	2	1	2	1	1	2	0	0	0	1	1	2	4	1	2	2	3	2	4	1	2	2	3	3	2	2	1	1	0	0	0
Technology	2	1	24	1	3	2	0	2	0	0	0	0	2	3	1	3	2	2	1	0	2	1	0	2	1	0	0	0	0	2	3	2	3	2	3	2	3	2	2	3	2	3	2	2	1	1	0	0	0
Technology	2	1	25	1	3	2	0	2	0	0	0	0	2	1	0	3	2	2	0	0	2	0	0	0	1	0	0	1	0	2	3	2	2	2	3	2	3	2	2	3	2	3	2	2	1	1	0	0	0
Finance	2	1	23	1	0	2	0	2	3	0	0	0	0	2	0	2	0	0	2	2	1	3	1	0	0	1	0	1	0	3	1	4	3	4	2	3	1	4	4	3	2	1	4	4	0	1	0	1	1
Finance	2	1	26	1	3	1	0	2	0	0	1	0	2	1	1	2	2	2	0	0	2	0	0	2	0	0	0	0	0	2	3	2	2	2	3	2	3	2	2	3	2	3	2	2	1	1	0	0	0
Finance	1	2	28	1	4	2	0	2	1	0	2	0	2	1	0	3	2	2	2	2	2	2	1	2	0	0	0	1	1	2	3	2	3	2	3	2	3	2	1	2	3	3	2	1	1	1	1	0	0
Finance	2	1	24	1	3	1	0	2	1	1	1	0	2	2	0	3	2	2	1	1	2	1	1	2	0	0	1	1	1	2	3	2	3	2	3	2	4	1	2	3	2	3	2	1	1	1	1	0	0
Finance	1	2	26	1	3	2	0	2	1	0	1	0	2	2	0	3	3	2	0	1	2	3	0	3	1	0	0	2	2	2	3	2	2	2	4	1	4	1	2	2	3	4	1	1	1	1	0	0	0
Finance	1	1	26	1	3	1	0	2	1	0	1	0	3	1	0	2	3	2	0	1	2	1	0	2	0	0	0	3	0	2	3	2	2	2	3	2	3	2	2	2	3	3	2	2	0	1	0	1	0
Finance	2	1	24	1	2	1	0	2	1	0	1	0	2	2	1	2	2	2	1	1	2	1	1	2	1	2	1	1	0	2	3	2	2	2	3	2	3	2	2	3	2	3	2	2	1	1	0	0	0
Finance	2	2	26	1	3	1	0	2	1	2	2	0	3	2	0	3	2	2	0	2	2	2	0	3	1	0	0	0	2	1	4	1	2	2	3	2	3	2	2	3	2	3	2	1	1	1	0	1	0
Finance	1	1	24	1	3	1	0	2	1	0	1	0	2	1	0	3	1	2	0	1	2	1	1	3	1	3	1	0	1	2	3	2	2	3	3	2	3	2	2	2	3	3	2	2	1	1	0	0	0
Finance	1	1	26	1	3	1	0	2	0	0	1	0	2	2	0	2	1	1	3	0	1	2	1	1	1	2	1	2	1	2	3	2	3	3	3	2	3	2	2	3	2	3	2	2	0	1	0	0	0
Technology	3	1	25	1	3	2	0	2	1	0	1	1	3	1	2	2	1	1	1	1	1	1	2	1	0	1	0	0	0	3	1	4	3	3	1	4	1	4	3	1	4	1	4	3	0	0	0	0	0
Technology	1	1	25	1	4	2	0	2	1	1	0	0	2	0	1	2	2	1	2	1	1	2	1	2	2	1	1	2	1	3	2	3	3	3	2	3	2	3	3	2	3	1	4	3	0	0	0	0	0
Technology	2	2	26	1	4	2	0	2	2	1	2	1	3	3	0	3	2	2	2	2	2	2	2	3	1	1	0	2	2	1	3	2	3	2	3	2	3	2	1	3	2	3	2	1	1	1	0	0	0
Finance	1	2	27	1	4	1	0	2	2	0	1	1	2	2	0	2	2	1	1	2	2	2	1	2	1	1	0	1	1	3	2	3	3	3	2	3	3	2	3	2	3	2	3	3	1	0	0	0	0
Technology	1	1	25	1	3	2	0	3	0	0	1	0	2	2	1	1	2	1	1	2	2	2	1	2	0	1	0	1	1	3	2	3	3	3	2	3	4	1	3	2	3	1	4	3	0	1	0	0	0
Finance	2	1	25	1	3	2	0	2	1	1	2	0	2	3	1	3	2	2	2	2	1	2	0	2	1	2	1	0	1	3	2	3	3	3	2	3	3	2	3	2	3	1	4	3	0	0	0	0	0
Finance	2	1	24	1	3	2	0	2	1	2	2	1	2	3	2	1	2	2	1	2	2	1	1	2	2	1	1	2	1	2	3	2	2	2	3	2	3	2	2	3	2	3	2	2	1	0	0	0	0
Finance	2	2	26	1	3	2	0	2	2	1	1	1	2	2	1	2	1	3	2	2	3	2	1	2	2	0	2	2	2	2	4	1	2	2	4	1	4	1	2	2	3	3	2	1	1	1	0	0	0
Technology	1	1	26	1	3	2	0	2	1	1	2	0	2	2	1	2	3	2	1	2	1	2	2	2	2	2	1	0	1	2	3	2	2	2	3	2	3	2	2	3	2	3	2	2	1	1	0	0	0
Technology	1	1	26	1	4	2	0	2	1	1	1	2	2	2	2	3	1	2	1	2	2	2	1	2	2	1	1	0	2	2	3	2	2	2	3	2	3	2	2	3	2	3	2	2	1	1	0	0	0
Finance	2	2	27	1	3	2	0	2	1	1	1	0	2	2	1	3	3	2	1	2	2	1	0	3	1	1	1	0	2	1	3	2	2	3	3	2	3	2	2	3	2	3	2	1	1	1	0	1	0
Technology	1	2	27	1	4	2	0	2	1	2	1	1	3	2	2	3	2	2	2	1	2	1	0	2	1	1	0	1	1	3	2	3	3	3	2	3	3	2	3	2	3	2	3	3	0	0	1	1	0
Finance	2	2	27	1	4	1	0	2	1	1	2	1	2	1	1	2	2	2	2	2	1	3	1	2	1	1	2	1	2	3	2	3	3	3	1	4	3	2	3	2	3	1	4	3	1	1	0	0	0
Finance	2	1	25	1	2	2	0	2	1	0	1	1	2	2	1	2	2	1	2	2	2	1	0	2	1	2	1	0	1	3	1	4	3	3	1	4	2	3	4	2	3	1	4	4	1	1	0	0	0
Industrial	1	2	30	1	4	2	2	2	3	1	3	3	3	2	2	3	1	3	2	2	3	3	2	1	3	2	2	3	3	4	3	2	2	3	3	2	4	1	3	4	1	4	1	3	1	3	2	2	3
Finance	3	1	25	1	3	2	0	2	0	0	2	1	2	2	1	2	1	1	1	2	1	1	1	2	1	0	0	1	0	3	2	3	3	3	2	3	3	2	3	3	2	2	3	3	0	0	1	1	0
Finance	2	1	25	1	4	1	0	2	1	0	2	1	1	1	2	2	1	1	2	2	1	2	1	2	1	2	1	1	1	3	2	3	3	3	2	3	3	2	3	2	3	1	4	3	0	0	1	1	0
Finance	2	2	27	1	4	1	0	2	1	1	2	1	3	2	2	2	2	2	1	2	2	2	1	3	1	1	1	1	2	2	4	1	2	2	3	2	4	1	2	3	2	3	2	2	1	1	1	1	0
Finance	2	1	24	1	3	2	0	2	1	1	2	0	2	1	1	2	1	2	1	2	1	1	0	2	1	0	1	1	1	3	1	4	3	3	2	3	3	2	3	2	3	1	4	3	1	0	1	0	2
Finance	1	2	27	1	3	2	0	2	2	1	1	1	1	2	1	2	1	1	1	2	2	1	0	2	1	0	1	0	1	3	1	4	3	3	2	3	2	3	3	2	3	1	4	3	1	1	0	0	0
Finance	1	1	26	1	3	2	0	2	1	1	2	1	3	1	1	2	2	1	1	2	1	2	1	1	0	1	1	2	1	2	3	2	2	2	3	2	3	2	2	3	2	3	2	2	1	1	1	1	0
Finance	2	1	24	1	3	2	0	2	1	1	2	1	2	2	1	2	0	1	1	1	1	3	0	2	1	0	2	2	1	2	3	2	2	2	3	2	3	2	2	3	2	3	2	2	0	1	0	2	0
Finance	1	1	26	1	4	1	0	2	1	1	1	0	3	2	1	2	2	1	1	2	1	1	1	2	1	2	0	0	1	3	1	4	3	3	2	3	3	2	3	2	3	1	4	3	0	0	1	0	0
Finance	1	1	26	1	3	2	1	1	0	0	0	0	1	1	0	2	2	0	0	1	0	1	0	0	0	0	0	1	0	4	1	4	3	3	1	4	3	2	4	2	3	1	4	4	0	0	1	0	0
Finance	2	2	28	1	4	1	0	2	1	1	1	0	2	2	1	3	1	2	1	2	2	2	1	2	1	1	0	2	1	2	3	2	3	3	3	2	3	2	2	3	2	3	2	2	1	0	0	1	0
Finance	1	2	28	1	3	2	0	2	1	1	1	0	2	1	1	2	1	1	0	2	1	2	1	2	0	1	0	0	0	3	1	4	3	3	2	3	4	1	3	3	2	2	3	3	1	0	0	0	0
Finance	2	2	28	1	4	2	0	2	2	2	1	2	1	2	1	1	1	2	1	1	2	1	1	0	1	0	1	0	0	3	2	3	3	3	1	4	3	2	3	1	4	1	4	3	2	0	0	1	0
Finance	1	1	25	1	3	2	0	2	1	0	1	0	2	2	1	3	2	1	2	0	1	2	1	2	2	1	1	2	1	2	3	2	2	2	3	2	3	2	2	3	2	3	2	2	1	2	0	0	0
Finance	2	1	25	1	3	2	0	2	2	1	1	1	2	1	1	3	2	1	1	2	1	2	0	2	0	0	0	0	0	3	1	4	3	3	1	4	2	3	3	2	3	1	4	3	0	0	1	1	0
Finance	1	1	25	1	3	2	0	2	1	1	2	1	2	1	1	1	2	1	2	1	2	1	0	1	1	1	0	2	1	3	2	3	4	4	2	3	3	2	3	2	3	2	3	3	1	0	0	0	0
Finance	2	2	27	1	4	2	0	2	1	0	1	0	2	1	2	3	2	2	0	1	2	1	0	2	0	0	1	1	0	2	3	2	2	2	3	2	3	2	2	3	2	3	2	2	1	1	0	0	1
Finance	2	1	24	1	3	2	0	2	0	1	2	1	2	0	1	1	1	1	1	2	1	2	0	1	1	0	1	1	1	3	2	3	3	3	1	4	4	1	3	2	3	2	3	3	1	1	0	0	0
Finance	1	2	28	1	4	2	0	2	1	1	1	1	3	2	1	2	1	1	2	0	2	1	1	0	1	0	0	0	0	3	1	4	3	3	2	3	4	1	4	3	2	2	3	3	1	1	1	1	0
Finance	2	2	27	1	3	2	0	2	2	1	1	1	2	1	2	1	2	1	2	3	3	1	1	3	1	2	0	1	1	3	2	3	3	4	1	4	4	1	4	3	2	2	3	3	1	1	0	0	0
Finance	2	1	26	1	4	2	0	1	2	1	1	2	2	1	1	3	2	0	1	1	1	1	1	2	0	0	1	0	1	3	2	3	3	3	1	4	3	2	3	2	3	2	3	3	0	0	0	0	0
Finance	2	2	28	1	4	2	0	2	2	1	2	0	3	1	1	2	2	1	2	2	2	1	0	3	2	2	2	1	1	2	3	2	2	2	3	2	3	2	2	3	2	3	2	2	1	1	0	0	0
Finance	2	1	25	1	3	2	0	2	1	2	1	1	2	2	1	2	1	1	2	2	2	1	1	2	1	0	0	0	1	3	2	3	4	4	1	4	4	1	4	2	3	1	4	4	0	0	1	1	0
Finance	1	1	25	1	3	2	0	2	1	1	1	1	2	2	1	2	1	1	1	2	1	2	1	2	1	1	1	1	0	3	2	3	3	3	2	3	3	2	3	2	3	1	4	3	0	0	0	0	0
Finance	1	1	26	1	4	1	0	2	1	0	2	1	1	2	1	2	1	1	1	2	1	1	0	2	0	1	1	1	1	3	2	3	3	4	1	4	4	1	4	2	3	1	4	3	0	0	0	1	0
Finance	1	2	28	1	3	2	0	3	1	1	1	1	2	2	2	2	1	1	2	1	1	2	0	2	0	0	1	0	1	2	3	2	2	2	3	2	3	2	2	3	2	3	2	2	1	1	2	2	1
Finance	2	1	25	1	3	2	0	2	1	0	1	1	2	2	2	1	2	0	1	2	2	2	2	1	2	1	1	2	2	2	4	1	2	2	3	2	4	1	2	3	2	3	2	1	1	1	1	1	1
Finance	2	1	26	1	4	2	0	3	1	2	1	2	2	1	1	2	2	1	1	2	2	1	1	2	1	1	1	1	1	2	3	2	2	2	4	1	4	1	2	3	2	3	2	2	1	1	1	1	0
Finance	1	2	27	1	4	2	0	2	2	1	2	1	3	2	2	2	1	2	1	2	2	1	1	2	0	1	1	1	1	2	4	1	3	2	3	2	3	2	2	3	2	3	2	2	1	1	0	0	0
Finance	1	2	35	2	4	2	1	3	3	2	2	2	2	2	2	2	2	1	2	3	3	3	3	2	1	1	1	2	2	2	3	2	3	4	1	4	2	3	2	2	3	2	3	2	1	1	1	1	1
Finance	1	2	31	2	3	2	1	2	3	1	2	2	2	2	1	2	1	3	1	2	2	2	0	0	0	0	0	0	1	2	2	3	3	2	2	3	2	3	2	3	2	3	2	2	1	1	1	1	0
Finance	2	2	26	1	3	1	0	2	1	1	2	1	2	1	2	2	1	1	1	2	2	1	1	2	2	0	0	1	1	3	2	3	3	3	2	3	3	2	3	2	3	2	3	3	1	1	0	0	0
Finance	1	1	25	1	4	1	0	2	1	1	1	2	2	1	2	2	1	1	2	2	2	1	0	2	0	2	2	1	1	3	2	3	3	3	3	2	3	2	3	3	2	3	2	2	1	1	0	0	0
Finance	2	2	28	1	4	1	0	2	1	2	2	1	2	1	2	2	1	2	1	2	1	2	1	2	2	1	1	2	1	3	2	3	3	2	3	2	2	3	2	3	2	2	3	2	1	1	0	0	0
Finance	2	1	24	1	3	1	0	2	2	1	2	1	1	1	2	2	2	1	2	1	2	1	1	2	1	1	2	2	2	2	3	2	2	2	3	2	3	2	2	3	2	3	2	2	1	1	0	1	0
Finance	1	1	26	1	4	1	0	2	2	2	1	1	3	2	1	3	2	2	2	1	2	1	1	3	1	1	1	1	2	1	3	2	2	2	3	2	4	1	2	3	2	3	2	2	1	1	1	0	0
Finance	2	1	27	1	3	1	0	2	1	2	1	1	2	2	1	2	1	2	1	2	2	2	1	2	1	0	0	0	0	2	3	2	2	2	3	2	3	2	2	3	2	3	2	2	1	1	1	1	1
Finance	1	2	28	1	3	2	0	3	2	2	2	1	3	2	2	3	2	2	1	2	2	1	1	3	1	1	0	1	2	2	3	2	2	2	3	2	3	2	2	3	2	3	2	1	2	2	1	1	0
Finance	1	1	26	1	4	1	0	2	1	2	1	2	1	0	1	2	1	1	1	2	2	0	2	2	1	1	2	1	1	3	2	3	3	3	2	3	3	2	3	2	3	2	3	3	1	1	0	1	0
Finance	2	1	25	1	3	1	0	2	1	1	1	1	2	2	2	2	2	2	1	0	2	1	1	2	1	1	1	2	0	3	2	3	3	3	2	3	2	3	4	2	3	1	4	3	1	0	0	0	0
Finance	2	2	28	1	4	2	0	3	1	2	2	1	3	2	1	3	1	2	1	0	2	2	1	2	1	1	1	1	1	3	2	3	3	3	2	3	2	3	3	2	3	1	4	3	1	0	1	0	0
Finance	2	1	24	1	2	1	0	2	2	1	2	1	2	1	2	2	1	1	1	1	1	1	0	0	0	0	2	0	1	3	2	3	3	3	1	4	4	1	3	2	3	1	4	3	1	0	0	1	0
Finance	2	1	25	1	3	1	0	2	2	1	1	2	2	1	2	2	1	0	1	1	2	1	1	2	0	0	1	0	0	2	3	2	2	2	3	2	3	2	2	3	2	4	1	2	1	1	1	1	1
Finance	2	1	24	1	3	1	0	2	2	1	2	1	3	2	2	3	2	2	2	2	2	2	1	2	2	0	1	1	2	2	4	1	2	2	3	2	3	2	2	3	2	3	2	2	1	1	1	1	1
Finance	2	1	25	1	2	1	0	2	2	1	1	2	2	2	1	2	2	1	1	2	2	1	1	2	1	2	1	1	1	3	2	3	3	3	2	3	3	2	3	2	3	2	3	3	1	1	0	0	0
Finance	2	1	25	1	3	1	0	2	1	1	1	1	2	2	1	3	2	1	0	2	2	1	1	2	0	1	1	1	1	3	2	3	3	3	1	4	3	2	3	3	2	1	4	3	1	1	0	0	0
Finance	1	2	28	1	4	2	0	3	2	1	2	1	2	2	2	2	1	2	1	2	2	1	1	2	1	1	2	2	1	2	3	2	2	2	3	2	3	2	2	3	2	3	2	2	1	1	1	0	0
Finance	2	1	26	1	4	1	0	2	1	1	2	2	2	1	2	2	1	2	1	1	2	2	1	2	1	1	1	1	1	3	2	3	3	3	2	3	2	3	3	2	3	1	4	3	1	1	0	0	0
Finance	1	1	26	1	3	2	0	3	1	2	1	1	1	2	0	3	1	1	1	1	2	1	2	1	1	1	1	1	0	3	2	3	4	4	2	3	3	2	4	2	3	2	3	3	0	0	0	0	0
Finance	1	2	28	1	4	1	0	2	2	2	2	1	3	3	1	2	1	2	2	2	2	1	1	2	1	1	2	1	2	2	4	1	2	2	3	2	4	1	2	3	2	3	2	1	1	1	1	1	0
Finance	2	1	24	1	2	1	0	2	2	1	0	2	2	2	2	3	2	1	1	2	2	1	1	2	1	1	1	1	1	3	2	3	3	3	2	3	3	2	3	2	3	2	3	3	1	1	0	0	0
Finance	1	1	25	1	3	1	0	2	1	2	2	2	3	2	1	2	1	1	1	1	2	1	1	2	1	1	1	1	1	3	2	3	3	3	2	3	2	3	3	2	3	2	3	3	0	1	0	0	0
Finance	1	1	25	1	3	1	0	2	2	1	1	2	1	1	2	1	2	2	1	1	2	1	1	3	0	2	1	1	1	2	3	2	2	2	3	2	3	2	2	3	2	3	2	2	1	1	1	1	0
Finance	2	1	27	1	4	2	0	3	1	1	2	2	2	1	1	2	1	1	2	1	2	1	2	2	1	2	1	1	1	3	2	3	3	3	2	3	2	3	3	2	3	2	3	4	1	1	1	0	0
Finance	1	2	28	1	4	2	0	3	2	2	2	1	3	2	1	2	1	1	1	2	2	1	0	2	0	0	0	0	1	4	2	3	4	4	2	3	3	2	4	2	3	2	3	4	0	0	0	0	0
Finance	2	1	24	1	2	1	0	2	2	1	2	1	1	1	1	2	1	1	1	1	2	1	1	3	1	1	1	1	1	3	2	3	3	3	1	4	2	3	3	2	3	2	3	4	0	0	1	1	0
Finance	2	1	25	1	3	1	0	2	1	2	1	1	2	2	2	2	1	1	1	2	2	2	1	2	0	0	1	1	1	3	2	3	3	3	2	3	2	3	3	2	3	2	3	3	1	1	0	0	0
Finance	2	2	28	1	4	2	0	3	1	1	1	1	2	2	2	3	2	1	1	1	2	1	0	2	0	0	0	0	0	4	2	3	4	4	1	4	2	3	3	2	3	2	3	4	0	0	0	0	0
Finance	3	2	28	1	4	1	0	2	2	2	2	1	3	3	2	2	2	2	1	1	2	1	2	2	2	1	1	1	2	2	3	2	2	1	3	2	4	1	2	3	2	3	2	2	1	1	0	0	0
Finance	2	1	24	1	3	1	0	2	1	1	2	0	2	1	1	2	2	1	1	0	2	2	2	2	0	0	2	1	1	3	2	3	3	3	3	2	3	2	4	2	3	2	3	3	1	1	0	0	0
Technology	1	1	25	1	1	2	0	2	3	0	3	1	3	3	3	3	1	0	2	3	3	2	2	2	1	3	0	3	1	2	3	2	3	3	3	2	4	1	2	4	1	3	2	2	2	2	3	3	3
Finance	2	3	43	3	4	2	0	2	3	2	2	2	2	2	2	2	2	2	2	3	3	2	2	2	2	1	1	1	2	2	3	2	2	3	3	2	3	2	2	3	2	3	2	2	1	1	2	2	1
Finance	1	1	29	1	3	1	0	1	0	0	1	0	0	0	2	1	1	1	0	2	0	0	0	0	0	0	0	0	0	4	1	4	4	4	4	1	2	3	4	2	3	2	3	4	0	0	0	0	0
Consumer services	2	1	30	1	3	2	0	2	0	0	0	0	1	1	1	1	1	1	1	1	1	1	1	1	1	1	1	1	1	4	2	3	3	3	3	2	2	3	3	2	3	3	2	3	0	0	0	0	0
Technology	2	2	33	2	3	1	1	2	1	0	1	1	1	0	1	2	1	0	1	2	2	1	1	1	1	0	1	1	0	3	2	3	3	4	1	4	2	3	3	2	3	2	3	3	1	0	0	0	0
Finance	2	2	30	1	2	2	0	2	2	2	3	1	1	1	1	2	2	2	1	2	3	3	3	2	1	1	1	1	1	3	2	3	3	3	2	3	2	3	4	3	2	3	2	3	0	1	1	0	0
Technology	1	2	30	1	1	2	1	3	3	2	2	2	2	2	2	2	2	1	1	1	1	0	1	2	1	1	2	1	2	4	2	3	4	4	1	4	2	3	4	3	2	1	4	4	1	0	0	0	0
Others	2	2	42	3	2	2	3	1	2	0	1	0	0	0	0	2	1	2	1	2	3	1	0	0	0	0	0	1	0	2	3	2	3	3	3	2	2	3	3	3	2	3	2	3	1	1	2	1	1
Consumer services	1	1	39	2	2	1	3	1	1	0	0	0	0	0	0	1	0	0	0	1	0	0	0	1	0	1	0	0	0	4	2	3	4	4	1	4	1	4	4	1	4	1	4	4	0	0	1	0	1
Finance	2	1	22	1	1	2	1	2	2	3	3	1	1	1	3	3	2	2	1	3	3	1	1	1	2	2	1	0	1	1	2	3	2	2	1	4	3	2	2	4	1	3	2	2	1	2	3	2	3
Technology	2	2	40	2	4	2	1	2	1	0	1	1	2	1	0	0	1	1	1	2	0	0	0	1	0	0	0	0	0	4	2	3	3	3	3	2	3	2	3	2	3	1	4	4	0	0	1	0	0
Finance	2	1	26	1	2	2	1	2	3	3	3	2	2	3	1	0	3	3	2	3	3	2	2	3	3	1	1	3	3	2	4	1	4	3	4	1	4	1	3	4	1	4	1	2	2	2	1	1	1
Finance	2	1	29	1	3	2	1	2	3	1	2	1	2	1	2	2	2	2	1	3	3	3	2	2	1	2	1	2	2	2	2	3	1	2	2	3	3	2	2	3	2	3	2	3	1	1	1	2	1
Technology	2	1	25	1	2	2	1	2	1	0	1	0	1	1	0	1	1	0	0	2	1	1	0	0	0	0	0	0	0	4	1	4	4	4	1	4	3	2	3	3	2	2	3	3	0	0	1	0	0
Technology	3	1	28	1	3	2	0	3	3	2	3	3	3	3	3	3	3	3	3	3	3	3	3	3	2	2	2	3	1	1	4	1	1	3	3	2	3	2	3	4	1	4	1	1	1	2	1	2	2
Others	2	2	49	3	3	2	0	2	3	2	1	1	1	1	0	3	2	2	1	1	2	1	1	1	0	1	0	0	0	3	1	4	3	3	1	4	2	3	4	4	1	3	2	3	1	0	1	1	2
Finance	1	2	28	1	2	1	0	2	2	1	2	1	2	3	1	3	2	2	2	2	2	2	1	2	0	0	1	1	2	2	2	3	4	3	2	3	3	2	3	3	2	2	3	2	1	1	0	0	0
Finance	2	1	25	1	4	1	0	2	1	1	2	0	2	1	1	2	1	2	1	1	2	1	1	2	1	1	1	1	1	3	2	3	3	3	2	3	3	2	3	2	3	2	3	3	0	1	0	0	0
Finance	1	1	25	1	4	1	0	2	1	1	1	1	2	2	1	2	1	1	1	1	2	1	2	3	1	1	2	2	1	3	2	3	4	3	2	3	2	3	4	2	3	2	3	4	0	0	0	0	0
Finance	1	1	25	1	3	2	0	2	1	1	1	2	3	2	2	2	2	1	1	2	2	2	1	3	1	1	1	1	1	2	3	2	2	2	3	2	3	2	2	3	2	3	2	2	1	1	0	0	0
Finance	2	1	25	1	3	2	0	2	1	2	1	1	2	1	2	2	1	2	2	1	2	2	2	2	2	2	2	1	1	3	2	3	3	3	2	3	2	3	3	2	3	2	3	3	1	1	1	0	0
Finance	1	1	25	1	3	2	0	2	1	2	2	1	2	2	1	2	2	1	2	1	2	1	1	3	1	2	2	1	1	3	2	3	3	3	2	3	3	2	3	2	3	2	3	3	1	1	0	0	0
Finance	2	1	26	1	3	2	0	2	1	2	2	2	1	2	1	2	2	1	1	2	2	2	2	2	0	1	1	1	1	3	2	3	3	3	2	3	3	2	3	2	3	2	3	3	1	1	0	1	0
Finance	1	1	25	1	3	2	0	2	1	1	1	2	2	2	2	2	2	2	2	2	2	2	1	2	1	2	2	1	1	3	1	4	3	3	2	3	2	3	4	2	3	2	3	3	1	1	1	0	0
Technology	1	1	26	1	0	2	1	3	3	2	1	2	3	2	2	3	2	2	2	3	3	3	2	3	1	1	2	2	2	2	3	2	3	2	3	2	4	1	2	3	2	3	2	2	2	2	2	2	1
Finance	2	2	32	2	3	2	0	2	3	1	0	1	2	0	1	2	2	0	1	2	1	3	1	2	0	0	1	2	0	3	1	4	4	3	1	4	2	3	3	3	2	1	4	3	1	1	0	0	0
Finance	1	2	27	1	0	2	1	3	3	2	3	2	3	2	2	3	2	3	2	3	3	3	2	3	2	1	2	2	3	1	1	4	2	2	4	1	4	1	2	3	2	4	1	2	3	3	2	2	1
Finance	1	1	24	1	1	2	2	2	3	2	2	2	3	2	2	3	2	3	2	3	3	3	2	3	2	0	2	2	2	2	3	2	3	3	3	2	4	1	2	4	1	3	2	2	2	2	1	2	1
Finance	2	1	26	1	2	1	1	2	2	1	2	1	2	1	1	2	2	2	2	3	2	2	1	2	0	1	1	1	1	3	2	3	4	3	2	3	2	3	3	3	2	2	3	3	2	1	0	0	0
Technology	2	1	26	1	2	1	1	2	3	2	2	1	1	1	1	2	2	1	1	3	2	3	1	2	0	1	1	2	1	2	3	2	3	3	3	2	3	2	2	4	1	2	3	2	1	1	1	0	0
Finance	1	2	35	2	0	2	1	3	3	1	2	2	3	2	2	3	3	3	2	3	3	3	2	3	2	1	2	2	2	1	3	2	2	3	3	2	4	1	2	3	2	3	2	1	3	3	2	2	1
Finance	2	1	25	1	1	1	0	2	3	1	1	0	2	0	0	2	2	1	1	2	2	3	1	1	0	0	0	1	1	2	2	3	3	3	2	3	3	2	3	3	2	2	3	3	1	1	0	0	0
Technology	1	1	30	1	0	2	0	2	3	1	2	1	2	2	2	2	2	2	1	3	2	3	2	3	1	1	2	2	2	2	3	2	3	3	2	3	3	2	2	3	2	3	2	2	3	2	2	1	1
Technology	1	1	25	1	0	2	0	2	3	1	2	1	2	2	2	2	2	2	1	3	2	3	2	3	1	1	2	2	2	2	3	2	3	3	2	3	3	2	2	3	2	3	2	2	3	2	2	1	1
Finance	1	1	25	1	3	1	0	2	2	1	2	1	2	2	1	2	2	1	2	2	2	2	1	2	1	0	2	1	1	3	2	3	3	3	2	3	2	3	3	2	3	2	3	3	1	1	0	1	0
Finance	2	1	24	1	3	1	0	2	1	2	2	2	2	1	2	2	2	1	1	2	2	1	1	3	1	1	0	0	0	2	3	2	2	3	3	2	3	2	2	3	2	3	2	2	1	1	1	0	0
Technology	2	1	30	1	0	2	1	2	3	2	2	2	3	1	1	2	2	2	2	3	3	3	1	2	1	1	2	2	2	2	3	2	3	3	2	3	3	2	3	3	2	3	2	2	2	2	2	1	1
Technology	1	2	31	2	3	2	0	2	3	1	1	0	2	1	0	2	2	1	1	3	1	2	0	2	0	0	0	0	0	3	2	3	4	3	2	3	2	3	3	3	2	2	3	3	1	1	0	0	0
Finance	1	1	24	1	1	1	2	2	3	1	2	1	2	1	1	3	3	2	1	3	3	3	2	2	0	1	1	1	2	1	3	2	3	3	3	2	4	1	2	4	1	3	2	1	2	2	2	1	1
Finance	2	1	25	1	3	1	0	2	2	1	2	2	2	1	1	3	2	1	2	1	2	1	1	2	1	2	1	1	1	3	2	3	3	3	1	4	2	3	3	2	3	2	3	3	1	1	1	1	0
Finance	1	1	24	1	3	1	0	2	2	1	1	2	2	1	2	3	2	1	2	2	2	2	1	2	1	1	1	1	1	2	3	2	3	2	3	2	3	2	2	3	2	3	2	2	1	1	1	1	0
Finance	2	1	27	1	4	1	0	2	1	1	1	2	1	1	2	1	1	1	1	2	2	2	1	3	1	2	1	1	1	3	2	3	4	3	2	3	3	2	2	2	3	2	3	3	1	1	1	1	0
Finance	1	2	33	2	0	2	0	3	3	2	3	2	3	2	2	3	3	3	2	3	3	3	3	3	2	2	2	2	3	1	3	2	2	2	3	2	4	1	2	3	2	3	2	2	3	3	2	3	2
Finance	2	3	30	1	0	1	1	2	3	2	2	2	3	2	2	3	3	3	2	3	3	3	3	3	2	1	2	2	2	1	3	2	3	3	2	3	4	1	2	4	1	3	2	2	2	3	2	3	1
Finance	1	1	30	1	0	2	0	2	3	1	2	1	2	2	2	2	2	2	1	3	2	3	2	3	1	1	2	2	2	2	3	2	3	3	2	3	3	2	2	3	2	3	2	2	3	2	2	1	1
Finance	1	2	35	2	3	2	2	2	3	2	2	1	3	2	2	3	3	3	2	3	3	3	2	2	1	1	2	2	2	1	3	2	3	3	2	3	3	2	3	3	2	3	2	2	2	2	1	1	1
Technology	2	1	26	1	2	1	1	2	3	1	1	0	2	1	1	2	2	2	2	3	2	2	1	2	0	1	1	2	2	2	2	3	3	3	2	3	3	2	3	3	2	3	2	2	1	2	1	0	0
Finance	1	2	33	2	0	1	1	2	3	2	2	1	2	1	1	3	3	2	1	3	3	2	2	2	1	1	1	2	2	2	3	2	3	3	3	2	3	2	3	4	1	3	2	2	2	2	1	1	0
Finance	1	2	34	2	3	1	1	3	3	2	2	2	3	2	2	3	3	3	2	3	3	3	2	3	2	1	2	2	3	2	2	3	3	3	2	3	3	2	3	4	1	3	2	2	2	3	1	1	1
Finance	2	1	25	1	1	1	0	2	3	2	1	0	2	1	0	2	2	1	0	3	2	2	1	2	0	0	0	2	1	2	3	2	3	3	3	2	3	2	3	4	1	2	3	2	1	1	0	0	0
Technology	1	3	30	1	0	2	1	2	3	1	2	1	3	1	2	3	3	3	2	3	3	3	2	3	2	1	2	2	3	1	3	2	3	2	3	2	4	1	2	3	2	4	1	2	3	3	2	2	1
Technology	3	2	25	1	2	2	0	3	3	1	3	3	3	3	1	3	3	2	3	3	3	3	3	3	3	3	2	1	2	2	3	2	1	1	2	3	2	3	2	3	2	3	2	1	2	2	2	2	2
Finance	2	2	28	1	2	1	2	2	3	2	3	2	3	2	2	3	3	2	2	3	3	3	2	3	1	0	1	2	3	2	3	2	3	3	3	2	4	1	2	4	1	3	2	2	2	3	2	2	1
Technology	2	2	26	1	1	2	1	2	3	1	2	1	2	1	1	3	3	2	2	3	3	2	1	2	1	1	1	2	2	2	3	2	3	3	3	2	3	2	2	4	1	3	2	2	1	2	1	0	0
Technology	2	2	26	1	1	2	1	2	3	1	2	1	2	1	1	3	3	2	2	3	3	2	1	2	1	1	1	2	2	2	3	2	3	3	3	2	3	2	2	4	1	3	2	2	1	2	1	0	0
Technology	1	1	34	2	3	2	1	2	3	2	2	1	3	2	2	3	3	2	1	3	3	2	2	3	1	1	2	1	2	1	3	2	2	3	2	3	4	1	2	4	1	3	2	1	2	3	1	1	1
Finance	2	2	25	1	2	1	0	2	3	1	1	0	2	1	0	2	2	1	1	3	2	2	1	2	0	0	0	1	1	2	2	3	4	3	2	3	3	2	3	3	2	3	2	3	1	2	1	1	0
Technology	1	2	24	1	1	2	1	2	3	1	2	0	2	1	0	3	3	2	1	3	2	3	1	2	0	0	0	2	1	2	3	2	4	3	2	3	3	2	3	4	1	2	3	3	1	2	1	0	0
Technology	1	2	24	1	1	2	1	2	3	1	2	0	2	1	0	3	3	2	1	3	2	3	1	2	0	0	0	2	1	2	3	2	4	3	2	3	3	2	3	4	1	2	3	3	1	2	1	0	0
Technology	1	1	25	1	1	2	2	2	3	2	3	2	3	2	2	3	3	3	2	3	3	3	2	2	1	1	2	2	3	1	4	1	2	2	2	3	4	1	2	3	2	3	2	1	3	3	2	1	1
Finance	2	2	30	1	2	1	1	2	3	1	2	1	2	1	1	3	2	1	2	3	2	2	1	2	0	1	1	1	1	2	3	2	3	3	3	2	4	1	3	4	1	2	3	2	1	2	1	0	0
Technology	2	1	27	1	2	2	1	2	3	1	2	1	2	2	2	2	2	2	1	3	2	3	1	2	0	0	1	1	2	2	3	2	3	3	2	3	3	2	2	4	1	3	2	2	2	1	1	0	0
Technology	2	1	27	1	2	2	1	2	3	1	2	1	2	2	2	2	2	2	1	3	2	3	1	2	0	0	1	1	2	2	3	2	3	3	2	3	3	2	2	4	1	3	2	2	2	1	1	0	0
Finance	2	2	36	2	3	2	2	2	3	2	2	2	3	2	2	3	3	2	2	3	3	3	2	3	1	1	2	2	2	1	4	1	3	3	3	2	4	1	3	4	1	3	2	2	2	3	2	1	1
Technology	1	1	29	1	2	1	1	2	3	2	2	1	2	1	2	3	2	2	1	3	3	3	1	2	0	0	1	1	2	2	3	2	3	3	2	3	3	2	3	4	1	3	2	2	2	2	1	1	0
Finance	2	1	27	1	2	1	1	2	3	2	2	1	2	2	1	3	2	1	1	3	2	3	1	2	0	0	1	1	1	2	3	2	3	3	2	3	3	2	2	3	2	3	2	2	1	2	1	0	0
Technology	1	1	25	1	2	1	0	2	3	0	1	0	2	1	1	2	2	1	0	2	2	2	0	1	0	0	0	0	1	2	3	2	3	3	2	3	3	2	3	3	2	3	2	3	1	1	0	0	0
Technology	1	1	25	1	2	1	0	2	3	0	1	0	2	1	1	2	2	1	0	2	2	2	0	1	0	0	0	0	1	2	3	2	3	3	2	3	3	2	3	3	2	3	2	3	1	1	0	0	0
Technology	1	2	25	1	2	1	1	2	3	1	2	1	2	1	0	3	2	2	0	3	3	2	2	3	1	1	1	1	2	2	3	2	3	3	3	2	4	1	2	3	2	4	1	2	2	2	1	1	0
Finance	1	1	30	1	3	1	1	2	3	2	2	1	2	1	2	3	3	2	1	3	3	3	1	3	1	1	1	1	2	1	3	2	3	3	2	3	3	2	3	3	2	3	2	2	2	2	1	1	1
Technology	1	2	30	1	3	2	2	2	3	1	2	1	3	2	1	3	3	2	2	3	3	3	2	3	1	1	2	2	2	2	3	2	3	2	3	2	3	2	2	4	1	3	2	2	2	2	1	1	1
Technology	2	1	26	1	2	2	1	2	3	1	2	1	2	1	1	2	2	1	1	3	2	2	1	2	0	0	0	2	1	2	3	2	3	3	2	3	3	2	3	4	1	3	2	2	1	2	1	0	0
Finance	1	1	25	1	0	1	0	2	3	0	2	0	2	1	0	2	2	1	1	3	2	2	0	2	0	0	0	0	1	2	3	2	3	3	2	3	3	2	3	4	1	2	3	3	1	1	0	0	0
Finance	2	2	31	2	3	1	1	2	3	2	2	1	2	1	1	3	2	2	1	3	3	3	2	2	1	0	1	1	1	2	3	2	4	3	2	3	3	2	3	3	2	3	2	2	1	2	1	1	1
Technology	1	2	25	1	2	1	1	2	3	1	2	1	2	1	0	3	2	2	0	3	3	2	2	3	1	1	1	1	2	2	3	2	3	3	3	2	4	1	2	3	2	4	1	2	2	2	1	1	0
Finance	1	1	27	1	2	2	1	2	3	2	3	2	2	1	1	3	3	2	1	3	3	3	1	2	1	1	1	1	2	2	3	2	3	3	3	2	3	2	3	3	2	3	2	2	2	2	1	1	1
Finance	1	1	27	1	2	2	1	2	3	2	3	2	2	1	1	3	3	2	1	3	3	3	1	2	1	1	1	1	2	2	3	2	3	3	3	2	3	2	3	3	2	3	2	2	2	2	1	1	1
Finance	2	2	25	1	2	1	1	2	3	1	1	0	2	1	0	2	2	1	1	2	2	2	0	2	0	0	0	1	1	2	2	3	3	3	2	3	3	2	3	3	2	2	3	3	1	1	0	0	0
Finance	1	1	28	1	3	2	1	2	3	2	2	1	3	2	2	3	2	2	2	3	3	3	2	3	2	1	1	2	2	2	3	2	3	2	3	2	4	1	3	4	1	3	2	2	2	2	1	1	1
Finance	1	1	32	2	3	1	1	2	3	2	2	2	2	2	2	3	2	2	1	3	3	3	1	3	2	1	1	1	2	2	3	2	3	3	3	2	3	2	3	4	1	3	2	2	2	2	1	1	1
Technology	2	2	28	1	3	2	2	2	3	2	2	2	3	2	2	3	3	2	1	3	3	3	2	2	1	1	1	2	2	2	3	2	3	2	3	2	4	1	2	3	2	3	2	2	2	2	1	1	1
Technology	2	2	28	1	3	2	2	2	3	2	2	2	3	2	2	3	3	2	1	3	3	3	2	2	1	1	1	2	2	2	3	2	3	2	3	2	4	1	2	3	2	3	2	2	2	2	1	1	1
Finance	1	2	31	2	2	2	1	2	3	2	2	1	3	2	2	3	3	2	2	3	3	3	2	3	2	1	2	2	2	2	4	1	3	3	3	2	3	2	2	3	2	3	2	2	2	2	1	1	1
Technology	1	2	28	1	3	2	0	2	3	1	2	1	2	1	1	2	2	2	1	3	2	2	1	2	0	0	1	1	2	2	3	2	3	3	2	3	3	2	3	3	2	3	2	2	1	2	1	0	0
Finance	1	2	33	2	0	1	1	2	3	1	2	1	2	1	2	2	2	2	1	3	3	3	2	2	1	1	1	1	2	2	3	2	4	3	2	3	3	2	3	4	1	3	2	2	2	2	1	1	0
Technology	2	1	26	1	0	2	2	2	3	2	2	2	2	2	2	3	2	2	1	3	3	3	2	2	1	1	1	2	2	2	3	2	3	3	3	2	4	1	3	4	1	3	2	2	2	2	1	1	1
Technology	1	2	31	2	3	2	1	2	3	1	2	2	3	2	2	3	2	2	2	3	3	3	2	2	2	1	2	2	2	2	3	2	3	3	3	2	3	2	3	4	1	4	1	2	2	2	1	1	1
Finance	2	2	30	1	3	2	2	2	3	2	2	2	2	2	2	3	3	3	2	3	3	3	2	3	2	1	2	2	2	1	3	2	3	3	3	2	4	1	2	4	1	4	1	2	2	2	2	2	2
Finance	1	3	35	2	3	2	1	2	3	2	3	2	3	1	2	3	3	3	2	3	3	3	2	3	2	1	2	1	2	1	3	2	3	3	3	2	4	1	2	3	2	4	1	2	2	2	2	2	1
Technology	1	2	25	1	2	2	1	2	3	1	2	1	2	1	1	2	2	1	1	3	2	3	1	2	1	1	1	1	1	2	3	2	3	3	2	3	3	2	3	3	2	3	2	2	2	1	0	0	0
Technology	2	1	24	1	1	1	1	2	3	1	1	1	1	1	1	2	2	1	1	2	2	2	1	1	0	0	0	1	1	2	3	2	3	3	2	3	3	2	3	3	2	2	3	3	1	1	0	0	0
Finance	1	1	33	2	3	1	1	2	3	2	2	2	2	2	2	3	3	2	1	3	3	3	2	3	2	1	1	1	2	2	3	2	3	3	3	2	4	1	2	3	2	3	2	2	2	2	1	2	1
Finance	2	2	29	1	3	1	0	2	3	1	1	0	2	0	1	3	2	1	1	3	2	3	1	2	0	0	1	2	1	3	3	2	4	3	2	3	3	2	3	3	2	2	3	3	1	1	0	0	0
Technology	3	1	25	1	2	1	0	2	2	0	1	0	2	0	0	2	2	1	0	2	2	2	0	1	0	0	0	0	0	2	3	2	4	3	3	2	3	2	3	3	2	2	3	2	1	1	0	0	0
Finance	1	3	30	1	0	1	1	2	3	2	2	1	3	1	1	3	2	2	1	3	3	3	2	3	1	0	2	1	2	2	4	1	3	3	3	2	4	1	3	4	1	4	1	2	2	2	1	1	1
Technology	1	2	34	2	3	2	2	3	3	1	2	2	3	1	2	3	3	2	1	3	3	2	2	3	2	0	2	1	2	1	4	1	2	3	3	2	4	1	2	3	2	3	2	2	2	2	2	1	1
Finance	3	2	35	2	3	2	2	3	3	2	3	2	3	2	2	3	3	3	2	3	3	3	2	3	2	1	2	1	2	2	3	2	3	3	3	2	4	1	3	3	2	3	2	2	2	2	2	2	1
Technology	2	2	24	1	1	1	1	2	3	1	2	1	2	1	1	2	2	2	1	3	2	2	1	2	1	0	1	1	2	2	3	2	3	3	2	3	3	2	3	3	2	3	2	2	1	1	0	0	0
Finance	3	1	32	2	3	2	3	2	3	1	2	1	3	1	1	3	3	3	1	3	3	3	2	3	2	1	1	1	2	1	3	2	3	3	3	2	4	1	2	4	1	3	2	2	2	2	1	0	0
Technology	1	1	25	1	2	1	1	2	2	0	1	0	2	0	0	2	2	1	0	3	2	2	0	2	0	0	0	1	1	2	3	2	3	3	3	2	3	2	3	3	2	3	2	2	1	1	1	0	0
Technology	3	1	27	1	2	2	2	3	2	1	2	1	2	0	1	2	2	2	1	3	2	3	1	2	1	0	1	1	2	2	3	2	3	3	3	2	3	2	3	3	2	3	2	2	1	1	1	0	0
Finance	2	3	28	1	0	2	1	2	3	1	2	1	2	2	1	2	2	1	1	3	2	3	1	2	0	0	0	0	1	2	3	2	3	3	3	2	3	2	3	4	1	2	3	2	1	1	0	0	0
Consumer services	2	2	40	2	3	2	0	2	3	2	3	2	3	2	0	2	1	2	2	1	3	3	1	3	0	2	2	2	0	2	2	3	3	3	1	4	1	4	3	4	1	3	2	4	2	2	3	2	3
Finance	1	1	33	2	3	2	1	3	3	2	2	2	2	2	2	3	3	2	1	3	3	3	2	3	2	1	1	1	2	2	3	2	3	3	3	2	4	1	2	3	2	3	2	2	2	2	1	2	1
Finance	1	1	33	2	3	2	1	3	3	2	2	2	2	2	2	3	3	2	1	3	3	3	2	3	2	1	1	1	2	2	3	2	3	3	3	2	4	1	2	3	2	3	2	2	2	2	1	2	1
Finance	2	1	27	1	2	1	1	2	3	2	2	1	2	1	2	3	3	2	1	3	3	3	1	2	1	1	1	1	2	2	3	2	3	3	2	3	4	1	3	3	2	3	2	2	2	2	1	1	0
Finance	1	1	28	1	3	2	0	2	3	0	1	0	1	0	0	2	2	1	1	2	2	2	0	2	0	0	0	0	1	2	3	2	3	3	2	3	3	2	3	4	1	2	3	2	1	1	0	0	0
Technology	3	1	29	1	3	1	1	3	3	1	2	1	3	1	1	3	3	2	1	3	3	2	1	3	1	0	1	1	2	3	3	2	4	3	3	2	4	1	3	3	2	3	2	2	2	2	1	1	0
Technology	1	3	25	1	2	2	2	2	3	2	3	2	3	2	2	3	3	2	2	3	3	3	2	3	2	1	2	2	2	2	4	1	3	3	3	2	4	1	2	3	2	4	1	2	2	1	1	1	1
Technology	2	1	27	1	2	1	3	2	3	2	2	2	2	2	2	3	2	2	1	3	3	3	2	3	2	1	2	2	2	1	3	2	3	3	4	1	4	1	3	4	1	4	1	1	2	2	2	1	1
Finance	2	2	34	2	3	1	1	2	3	1	2	1	2	1	1	3	2	2	1	3	2	2	0	2	0	0	0	0	1	3	3	2	3	3	2	3	3	2	4	4	1	2	3	3	0	1	0	0	0
Finance	1	2	35	2	3	2	2	2	3	1	2	1	2	1	1	2	2	2	1	3	3	2	1	2	1	0	0	1	2	2	3	2	4	3	2	3	3	2	3	3	2	3	2	2	1	1	1	1	0
Technology	1	1	26	1	2	1	1	2	3	2	2	1	3	1	1	3	2	2	2	3	3	2	2	2	1	1	1	1	2	2	3	2	4	3	3	2	4	1	3	4	1	3	2	2	1	2	1	1	1
Technology	3	1	27	1	2	2	0	2	3	0	1	0	2	0	0	2	2	1	0	2	2	2	0	2	0	0	0	1	1	2	3	2	4	3	2	3	3	2	4	3	2	3	2	2	1	1	0	0	0
Technology	2	3	27	1	0	1	2	2	3	2	2	2	2	3	2	3	3	2	1	3	3	3	2	3	2	1	2	2	2	2	4	1	3	3	3	2	4	1	2	3	2	3	2	2	2	2	2	2	2
Technology	2	3	27	1	0	2	0	2	3	2	2	2	2	3	2	3	3	2	1	3	3	3	2	3	2	1	2	2	2	2	4	1	3	3	3	2	4	1	2	3	2	3	2	2	2	2	2	2	2
Finance	1	1	35	2	3	1	0	1	3	1	2	0	2	1	1	2	2	2	0	3	3	3	1	2	1	0	0	1	2	2	3	2	3	3	2	3	3	2	3	3	2	3	2	2	2	2	1	1	0
Finance	1	1	35	2	3	1	0	2	3	1	2	0	2	1	1	2	2	2	0	3	3	3	1	2	1	0	0	1	2	2	3	2	3	3	2	3	3	2	3	3	2	3	2	2	2	2	1	1	0
Finance	2	2	27	1	2	2	1	2	3	1	2	0	2	0	1	2	2	1	1	2	2	2	0	2	0	0	0	1	2	2	3	2	3	3	3	2	3	2	3	3	2	3	2	2	1	1	0	0	0
Finance	3	1	30	1	3	1	2	2	3	2	2	2	3	2	2	2	3	3	1	2	3	2	0	2	0	0	1	1	2	2	3	2	3	3	2	3	3	2	3	3	2	3	2	2	2	1	0	0	0
Technology	1	1	28	1	2	2	3	2	3	1	1	0	2	0	1	2	0	2	0	2	2	0	0	2	2	0	0	0	2	2	3	2	3	2	3	2	3	2	3	4	1	3	2	2	2	1	0	0	0
Technology	2	2	29	1	2	1	1	2	3	2	2	1	2	2	1	2	2	2	1	2	2	0	0	2	0	1	1	1	2	2	3	2	3	3	2	3	3	2	3	3	2	4	1	2	1	1	1	1	0
Finance	1	2	30	1	2	2	0	2	3	0	1	0	2	0	0	2	2	2	0	2	2	2	0	2	1	0	0	0	1	2	3	2	3	3	2	3	3	2	3	3	2	3	2	2	1	1	1	1	0
Finance	2	3	28	1	2	1	1	2	3	2	2	2	2	2	1	2	0	2	0	2	2	2	0	2	2	1	1	2	2	2	3	2	3	3	3	2	3	2	3	3	2	3	2	2	2	2	1	2	1
Technology	3	2	25	1	2	2	0	2	3	0	2	0	2	0	0	2	2	2	0	2	2	2	0	2	1	1	0	0	1	2	3	2	4	3	2	3	3	2	3	3	2	2	3	3	0	1	0	0	0
Finance	2	3	30	1	3	1	1	2	3	2	3	2	2	2	2	3	3	2	1	3	3	2	2	2	2	0	2	2	2	2	3	2	3	3	3	2	3	2	2	3	2	4	1	2	2	2	2	2	1
Finance	1	2	27	1	3	2	3	2	3	1	2	0	3	1	2	3	2	2	1	3	3	2	0	2	2	0	1	2	2	2	3	2	3	3	2	3	3	2	3	4	1	3	2	2	1	1	1	1	1
Finance	1	2	27	1	3	2	3	2	3	1	2	0	3	1	2	3	2	2	1	3	3	2	0	2	2	0	1	2	2	2	3	2	3	3	2	3	3	2	3	4	1	3	2	2	1	1	1	1	1
Finance	1	1	26	1	2	1	0	2	3	1	2	0	2	1	0	2	2	2	1	3	3	3	1	2	1	1	0	0	2	2	3	2	3	3	3	2	3	2	3	4	1	3	2	2	1	1	1	1	0
Finance	2	2	27	1	2	2	1	2	2	0	1	0	2	0	0	2	2	1	1	2	2	2	1	2	0	0	0	1	1	2	3	2	4	3	2	3	4	1	3	3	2	3	2	2	1	1	0	1	0
Finance	1	2	28	1	3	1	1	2	3	1	2	1	2	3	1	2	2	1	2	3	3	3	0	2	1	0	0	1	2	2	4	1	3	3	3	2	4	1	3	4	1	3	2	2	1	2	1	2	0
Finance	2	2	28	1	3	1	1	2	3	1	2	1	2	3	1	2	2	1	2	3	3	3	0	2	1	0	0	1	2	2	4	1	3	3	3	2	4	1	3	4	1	3	2	2	1	2	1	2	0
Technology	1	3	32	2	3	2	2	2	3	1	2	0	3	1	1	3	3	2	1	3	3	3	1	3	2	0	0	1	2	2	3	2	3	3	3	2	4	1	3	4	1	3	2	2	2	2	1	1	1
Technology	2	2	29	1	3	1	1	2	3	2	2	1	3	1	2	3	3	2	1	3	3	2	2	3	2	1	1	2	2	1	4	1	3	3	3	2	4	1	2	3	2	3	2	2	2	2	1	1	1
Technology	3	1	25	1	2	2	0	2	2	0	1	0	1	0	0	2	2	1	0	2	2	2	0	1	0	0	0	0	1	2	3	2	4	3	2	3	3	2	4	3	2	2	3	3	0	1	0	0	0
Finance	2	2	26	1	2	1	1	2	3	1	1	1	2	0	0	3	3	2	0	3	3	3	0	2	0	0	0	0	2	2	3	2	3	3	2	3	3	2	3	4	1	3	2	2	1	2	1	1	0
Finance	2	2	30	1	0	1	0	2	3	1	2	1	2	1	1	2	2	2	0	3	3	3	1	1	1	0	0	2	2	2	4	1	3	2	2	3	3	2	3	4	1	3	2	2	1	1	0	1	0
Finance	1	2	35	2	3	1	1	2	3	1	2	1	3	1	1	3	3	2	1	3	3	2	1	3	2	0	1	2	2	2	4	1	3	3	3	2	4	1	3	4	1	4	1	2	2	2	1	1	1
Technology	2	1	24	1	1	2	0	2	2	0	0	0	1	0	0	2	1	0	0	2	1	2	0	1	0	0	0	0	0	2	3	2	4	4	2	3	3	2	4	4	1	2	3	3	0	1	0	0	0
Finance	2	2	26	1	2	1	1	2	3	2	2	1	3	1	0	3	2	3	1	3	3	2	1	2	2	1	2	2	2	2	3	2	3	3	3	2	4	1	2	3	2	4	1	2	2	2	1	1	1
Finance	3	1	34	2	3	2	0	2	2	0	1	0	1	0	0	1	0	1	0	2	2	2	0	1	0	0	0	0	1	2	2	3	3	3	2	3	2	3	3	3	2	2	3	3	0	0	0	0	0
Finance	1	1	32	2	2	1	2	2	3	1	2	1	3	0	0	2	2	2	1	3	3	3	2	3	2	0	1	1	2	2	3	2	3	3	3	2	4	1	2	3	2	4	1	2	1	2	1	1	0
Technology	1	3	28	1	2	1	0	2	3	1	2	0	2	0	0	2	2	2	0	3	3	2	0	2	1	0	0	0	2	2	3	2	3	3	3	2	3	2	3	4	1	3	2	2	1	2	1	1	0
Technology	2	2	26	1	2	2	1	2	3	1	1	0	2	0	0	2	2	2	0	3	3	2	0	2	0	0	0	0	1	2	3	2	4	4	2	3	3	2	3	4	1	3	2	3	1	2	1	1	0
Technology	1	1	27	1	3	2	0	2	2	0	1	0	1	0	0	1	0	1	0	2	2	2	0	1	0	0	0	0	1	2	2	3	3	3	2	3	3	2	4	3	2	2	3	4	0	1	0	0	0
Finance	2	2	25	1	2	1	2	2	3	2	2	1	2	0	2	3	2	2	1	3	3	3	2	2	2	0	1	1	2	1	4	1	3	3	3	2	4	1	3	4	1	4	1	2	2	2	1	1	1
Finance	2	2	23	1	0	2	1	2	3	2	3	2	3	2	2	3	3	3	2	3	3	3	3	3	2	2	2	2	3	1	3	2	2	2	3	2	4	1	2	3	2	3	2	2	3	3	2	3	2
Finance	1	1	27	1	2	2	1	2	2	0	1	0	1	0	0	1	2	1	0	2	2	2	0	1	0	0	0	0	1	2	3	2	3	3	3	2	3	2	3	3	2	3	2	2	1	1	0	0	0
Technology	3	2	28	1	3	2	0	2	2	0	1	0	0	0	0	0	2	1	0	2	2	2	0	1	0	0	0	0	0	2	2	3	4	3	2	3	3	2	4	4	1	2	3	3	0	1	0	0	0
Technology	2	1	25	1	1	2	2	2	3	2	3	2	2	2	2	3	3	2	1	3	3	3	2	2	2	0	2	2	2	1	4	1	3	2	3	2	3	2	2	3	2	3	2	2	2	2	1	1	2
Technology	2	1	27	1	2	1	2	2	3	2	2	1	3	1	2	3	3	2	1	3	3	3	2	2	2	0	1	2	2	2	3	2	3	3	3	2	4	1	2	3	2	4	1	2	1	2	1	1	1
Technology	3	2	26	1	2	2	0	3	2	0	1	0	0	0	0	1	2	0	0	2	1	2	0	0	0	0	0	0	0	2	3	2	4	4	2	3	2	3	3	3	2	2	3	3	0	0	0	0	0
Finance	1	1	30	1	3	2	1	2	2	0	1	0	2	1	0	2	2	1	0	3	2	2	0	2	1	0	0	0	1	2	3	2	3	3	3	2	4	1	3	3	2	3	2	2	1	1	1	1	0
Finance	2	2	34	2	3	1	2	2	3	2	2	2	3	1	2	3	3	3	0	3	3	3	2	2	2	1	0	1	2	2	4	1	3	3	3	2	4	1	2	4	1	4	1	2	2	2	2	2	1
Technology	1	1	28	1	3	2	0	2	2	0	1	0	1	0	0	1	2	1	0	2	2	2	0	1	0	0	0	0	0	2	3	2	3	3	2	3	3	2	3	3	2	2	3	3	0	0	0	0	0
Technology	2	2	26	1	1	2	1	2	2	1	2	0	2	0	1	2	2	1	0	2	2	2	0	2	0	0	0	1	2	2	4	1	3	3	3	2	3	2	3	3	2	3	2	2	1	1	1	1	0
Technology	1	3	29	1	2	1	0	2	2	0	2	0	1	1	0	2	2	2	1	2	2	2	0	2	1	0	0	1	2	2	3	2	3	3	3	2	4	1	3	4	1	4	1	2	1	1	1	1	0
Finance	1	1	35	2	3	1	2	2	3	2	3	2	3	1	2	3	3	2	0	3	3	3	2	2	2	1	1	1	2	2	4	1	3	3	3	2	4	1	2	3	2	4	1	2	2	2	2	2	1
Finance	3	1	25	1	1	2	0	2	2	0	1	0	1	0	0	1	2	1	0	2	1	2	0	0	0	0	0	0	0	2	3	2	4	4	2	3	2	3	3	3	2	2	3	4	0	0	0	0	0
Finance	2	2	36	2	3	2	1	2	3	2	3	2	3	2	2	3	2	3	1	2	2	2	2	2	2	1	1	2	2	2	3	2	3	3	3	2	4	1	3	3	2	3	2	2	2	2	2	2	1
Technology	2	1	24	1	1	2	0	2	2	0	0	0	1	0	0	2	1	0	0	2	1	2	0	1	0	0	0	0	0	2	3	2	4	4	2	3	3	2	4	4	1	2	3	3	0	1	0	0	0
Technology	2	1	24	1	1	2	0	2	2	0	0	0	1	0	0	2	1	0	0	2	1	2	0	1	0	0	0	0	0	2	3	2	4	4	2	3	3	2	4	4	1	2	3	3	0	1	0	0	0
Finance	1	1	36	2	2	1	1	1	3	1	2	0	2	0	0	2	2	1	0	3	3	2	0	2	1	0	0	0	1	2	3	2	3	3	3	2	4	1	3	4	1	3	2	2	1	1	0	0	0
Finance	2	2	32	2	2	2	0	2	2	0	1	0	1	0	0	1	2	1	0	2	2	2	0	1	0	0	0	0	1	2	3	2	3	4	2	3	2	3	3	3	2	2	3	3	0	1	0	0	0
Technology	3	1	26	1	2	1	2	3	3	2	2	1	3	1	1	3	2	3	0	3	3	2	2	2	1	0	0	1	2	2	4	1	3	3	3	2	4	1	3	4	1	4	1	2	1	2	1	1	1
Technology	1	1	24	1	1	2	0	2	2	0	1	0	1	0	0	0	2	0	0	2	1	2	0	0	0	0	0	0	0	2	3	2	4	4	2	3	2	3	4	2	3	2	3	4	0	0	0	0	0
Technology	2	1	25	1	1	1	0	2	3	1	2	0	2	0	0	2	2	1	3	3	3	2	0	2	1	0	0	1	2	2	3	2	3	3	3	2	4	1	2	3	2	3	2	2	1	1	1	1	1
Finance	1	3	28	1	2	2	1	2	2	0	1	0	2	0	0	1	2	1	0	2	2	2	0	1	0	0	0	0	1	2	3	2	4	3	3	2	3	2	3	4	1	3	2	2	1	1	0	0	0
Finance	2	1	30	1	3	2	1	2	3	2	2	1	3	1	2	3	3	2	1	3	3	3	1	3	2	0	2	1	2	2	4	1	3	3	3	2	4	1	2	4	1	3	2	2	2	2	2	2	2
Finance	3	1	29	1	2	2	0	2	1	0	0	0	1	0	0	1	1	0	0	2	1	2	0	0	0	0	0	0	0	2	3	2	4	4	2	3	3	2	4	3	2	2	3	3	0	0	0	0	0
Technology	1	1	32	2	3	2	1	2	3	0	2	0	2	0	0	2	2	2	0	3	3	3	1	2	1	0	0	1	2	2	4	1	3	3	2	3	3	2	3	4	1	3	2	2	2	2	1	1	1
Finance	2	2	28	1	2	2	1	1	2	0	1	0	0	0	0	1	2	0	0	2	2	1	0	0	0	0	0	0	0	2	3	2	3	3	3	2	3	2	3	3	2	3	2	2	1	0	0	0	0
Finance	2	2	28	1	2	2	1	2	2	0	1	0	0	0	0	1	2	0	0	2	2	1	0	0	0	0	0	0	0	2	3	2	3	3	3	2	3	2	3	3	2	3	2	2	1	0	0	0	0
Finance	1	1	36	2	3	1	1	2	3	3	2	1	2	1	1	3	3	2	1	3	3	3	1	2	1	0	0	1	2	2	4	1	3	3	3	2	3	2	3	3	2	3	2	2	2	2	1	1	1
Finance	2	2	32	2	3	2	1	2	3	0	2	0	1	0	0	2	2	1	0	2	2	2	0	1	0	0	0	0	0	2	3	2	4	3	2	3	3	2	3	3	2	2	3	2	0	1	0	0	0
Technology	3	1	26	1	2	2	0	2	1	0	0	0	0	0	0	1	1	0	0	1	1	1	0	0	0	0	0	0	0	2	2	3	4	4	2	3	2	3	4	2	3	2	3	3	0	1	0	0	0
Technology	1	2	28	1	2	2	2	2	3	2	3	2	2	2	2	3	3	3	1	3	3	3	2	3	2	0	2	1	2	2	4	1	3	3	2	3	4	1	3	4	1	4	1	2	2	2	1	2	1
Technology	2	3	28	1	2	2	1	2	3	0	2	1	2	1	1	3	3	2	1	3	3	3	2	2	2	0	1	2	2	2	3	2	3	3	3	2	4	1	3	4	1	4	1	2	1	2	1	1	1
Finance	2	1	26	1	1	2	0	1	1	0	0	0	1	0	0	0	2	0	0	1	1	1	0	0	0	0	0	0	0	2	2	3	3	3	2	3	3	2	3	3	2	2	3	3	0	0	0	0	0
Finance	2	2	28	1	2	1	1	2	3	1	2	1	2	1	1	3	2	2	1	3	3	2	1	2	1	0	0	0	2	2	3	2	3	3	3	2	4	1	3	4	1	4	1	2	2	2	1	1	1
Finance	2	1	25	1	1	2	1	2	2	0	1	0	1	0	0	1	1	0	0	1	1	2	0	0	0	0	0	0	0	2	2	3	4	4	2	3	2	3	3	3	2	2	3	4	0	0	0	0	0
Technology	1	1	30	1	3	2	1	2	3	1	2	1	2	1	1	3	2	2	0	3	3	2	1	2	2	1	1	0	2	2	3	2	3	3	3	2	3	2	3	4	1	3	2	2	2	2	1	2	1
Finance	1	1	36	2	3	2	2	2	3	0	2	0	2	0	0	2	2	1	0	1	2	2	0	0	0	0	0	0	0	2	4	1	4	3	3	2	3	2	3	3	2	2	3	2	1	1	1	1	1
Finance	1	1	35	2	4	1	0	2	1	0	0	0	0	0	0	1	0	0	0	1	1	0	0	0	0	0	0	0	0	4	1	4	4	4	1	4	1	4	4	1	4	1	4	4	1	0	0	0	0
Finance	1	1	36	2	3	2	2	1	3	0	2	0	2	0	0	2	2	1	0	1	2	2	0	0	0	0	0	0	0	2	4	1	4	3	3	2	3	2	3	3	2	2	3	2	1	1	1	1	1
Finance	2	2	28	1	0	2	1	2	3	2	3	1	2	1	2	3	3	3	1	3	3	2	2	2	2	0	1	1	2	2	3	2	3	3	4	1	3	2	2	3	2	3	2	2	2	2	2	2	2
Finance	2	2	28	1	0	2	1	2	3	2	3	1	2	1	2	3	3	3	1	3	3	2	2	2	2	0	1	1	2	2	3	2	3	3	4	1	3	2	2	3	2	3	2	2	2	2	2	2	2
Finance	2	2	28	1	0	2	1	2	3	2	3	1	2	1	2	3	3	3	1	3	3	2	2	2	2	0	1	1	2	2	3	2	3	3	4	1	3	2	2	3	2	3	2	2	2	2	2	2	2
Finance	2	2	30	1	0	2	0	2	1	0	0	0	0	0	0	0	2	0	0	1	1	1	0	0	0	0	0	1	0	2	3	2	4	4	2	3	2	3	4	3	2	2	3	3	0	0	0	0	0
Finance	1	1	28	1	2	2	2	2	3	2	3	2	3	1	2	3	3	3	1	3	3	3	2	2	2	0	1	1	2	2	4	1	3	3	3	2	4	1	2	3	2	4	1	2	2	2	2	2	2
Technology	1	3	27	1	2	2	0	2	2	0	1	0	2	0	2	2	2	2	0	2	2	2	1	2	1	0	2	1	2	2	4	1	3	3	3	2	3	2	3	3	2	3	2	2	1	1	1	1	1
Technology	2	2	26	1	2	2	1	2	1	0	0	0	1	0	0	1	2	0	0	1	1	1	1	0	0	0	0	0	0	2	3	2	3	3	2	3	3	2	4	3	2	2	3	3	1	1	0	0	0
Technology	1	1	25	1	1	2	0	2	1	0	0	0	0	0	0	1	0	0	0	1	0	0	0	0	0	0	0	0	0	2	2	3	4	4	3	2	2	3	3	3	2	2	3	3	0	0	0	0	0
Finance	2	2	30	1	3	1	2	2	3	2	2	2	2	1	3	3	2	2	1	2	2	2	2	2	2	1	2	2	2	2	4	1	3	3	3	2	4	1	2	3	2	4	1	2	2	2	2	2	2
Finance	1	1	35	2	3	2	1	2	2	1	1	0	2	0	0	1	1	1	0	2	2	2	0	1	0	0	0	0	1	2	3	2	4	4	2	3	3	2	4	3	2	2	3	2	1	1	0	0	0
Technology	3	1	27	1	2	2	0	2	1	0	0	0	0	0	0	1	1	0	0	1	0	1	0	0	0	0	0	0	0	2	2	3	3	3	2	3	2	3	3	3	2	2	3	3	0	0	0	0	0
Technology	1	2	26	1	2	2	2	2	3	2	2	2	2	1	2	3	2	2	1	3	3	2	2	2	2	1	2	1	3	2	4	1	3	2	3	2	4	1	3	3	2	4	1	2	2	2	2	2	2
Technology	1	2	26	1	2	2	2	2	3	2	2	2	2	1	2	3	2	2	1	3	3	2	2	2	2	1	2	1	3	2	4	1	3	2	3	2	4	1	3	3	2	4	1	2	2	2	2	2	2
Finance	1	1	28	1	2	1	1	2	2	1	2	1	2	1	1	3	2	1	1	2	2	2	0	2	1	0	0	1	2	2	3	2	3	3	3	2	3	2	3	3	2	3	2	2	1	1	1	1	1
Finance	2	2	30	1	3	2	0	2	1	0	1	0	1	0	0	0	1	0	0	1	0	1	0	0	0	0	0	0	0	2	2	3	4	3	2	3	2	3	4	3	2	2	3	3	0	0	0	0	0
Technology	3	1	25	1	1	2	1	2	2	0	1	0	0	0	0	1	1	1	0	2	1	1	0	0	0	0	0	0	1	2	3	2	3	4	2	3	2	3	3	3	2	2	3	3	0	1	0	0	0
Technology	1	1	32	2	2	2	2	2	3	2	3	1	2	2	1	3	2	3	1	3	3	3	2	2	2	0	1	1	2	2	4	1	3	3	3	2	4	1	3	3	2	3	2	2	2	2	2	2	2
Technology	1	1	32	2	2	2	2	2	3	2	3	1	2	2	1	3	2	3	1	3	3	3	2	2	2	0	1	1	2	2	4	1	3	3	3	2	4	1	3	3	2	3	2	2	2	2	2	2	2
Technology	1	2	32	2	3	2	1	2	3	2	2	1	2	1	0	2	2	2	1	2	2	2	1	2	1	1	1	1	2	2	4	1	3	3	3	2	4	1	3	3	2	3	2	2	2	2	1	2	1
Technology	2	1	25	1	2	2	0	2	2	0	1	0	1	0	0	1	0	1	0	1	0	1	0	0	0	0	0	0	0	2	2	3	3	3	3	2	2	3	3	2	3	2	3	3	0	0	0	0	0
Technology	3	2	29	1	2	2	1	3	3	1	2	2	2	1	2	2	2	2	1	3	3	2	1	2	1	0	0	1	2	2	4	1	4	3	3	2	4	1	3	4	1	4	1	2	2	2	2	2	1
Finance	1	3	30	1	3	1	0	2	3	1	2	0	2	0	0	3	2	2	0	2	2	2	0	2	2	0	0	1	2	2	4	1	3	3	3	2	4	1	3	3	2	4	1	2	1	1	1	1	1
Finance	2	1	28	1	0	2	0	1	2	0	0	0	2	0	0	1	2	0	0	1	1	1	0	0	0	0	0	0	1	2	2	3	4	3	2	3	2	3	4	3	2	2	3	3	0	0	0	0	0
Finance	2	1	30	1	0	2	1	2	3	2	2	1	3	1	2	3	3	2	1	3	3	3	1	3	2	0	2	1	2	2	4	1	3	3	3	2	4	1	2	4	1	3	2	2	2	2	2	2	2
Finance	1	3	28	1	0	2	1	2	2	0	1	0	2	0	0	1	2	1	0	2	2	2	0	1	0	0	0	0	1	2	3	2	4	3	3	2	3	2	3	4	1	3	2	2	1	1	0	0	0
Finance	2	1	30	1	0	2	1	2	3	2	2	1	3	1	2	3	3	2	1	3	3	3	1	3	2	0	2	1	2	2	4	1	3	3	3	2	4	1	2	4	1	3	2	2	2	2	2	2	2
Finance	1	2	29	1	0	2	0	2	1	0	0	0	1	0	0	1	1	0	0	2	1	2	0	0	0	0	0	0	0	2	3	2	4	4	2	3	3	2	4	3	2	2	3	3	0	0	0	0	0
Finance	2	2	27	1	0	2	0	2	1	0	1	0	2	1	2	3	2	2	0	1	2	1	0	2	0	0	1	1	0	2	3	2	2	2	3	2	3	2	2	3	2	3	2	2	1	1	0	0	1
Finance	2	3	30	1	0	2	1	2	3	2	3	2	2	2	2	3	3	2	1	3	3	2	2	2	2	0	2	2	2	2	3	2	3	3	3	2	3	2	2	3	2	4	1	2	2	2	2	2	1
Consumer services	2	2	40	2	3	2	0	2	3	2	3	2	3	2	0	2	1	2	2	1	3	3	1	3	0	2	2	2	0	2	2	3	3	3	1	4	1	4	3	4	1	3	2	4	2	2	3	2	3
Finance	1	1	26	1	4	1	0	2	1	1	1	0	3	2	1	2	2	1	1	2	1	1	1	2	1	2	0	0	1	3	1	4	3	3	2	3	3	2	3	2	3	1	4	3	0	0	1	0	0
Finance	1	1	26	1	3	1	1	2	0	0	0	0	1	1	0	2	2	0	0	1	0	1	0	0	0	0	0	1	0	4	1	4	3	3	1	4	3	2	4	2	3	1	4	4	0	0	1	0	0
Finance	2	2	29	1	0	1	0	2	1	0	0	0	1	0	0	1	1	0	0	2	1	2	0	0	0	0	0	0	0	2	3	2	4	4	2	3	3	2	4	3	2	2	3	3	0	0	0	0	0
Finance	2	2	30	1	0	1	0	2	1	0	0	0	1	0	0	1	1	0	0	2	1	2	0	0	0	0	0	0	0	2	3	2	4	4	2	3	3	2	4	3	2	2	3	3	0	0	0	0	0
Finance	3	2	28	1	2	2	2	3	3	2	3	2	3	2	2	3	3	2	2	3	3	3	2	3	1	0	1	2	3	2	3	2	3	3	3	2	4	1	2	4	1	3	2	2	2	3	2	2	1
Consumer services	2	2	40	2	3	2	0	2	3	2	3	2	3	2	0	2	1	2	2	1	3	3	1	3	0	2	2	2	0	2	2	3	3	3	1	4	1	4	3	4	1	3	2	4	2	2	3	2	3
Finance	1	1	25	1	4	2	0	2	1	1	1	1	2	2	1	2	1	1	1	1	2	1	2	3	1	1	2	2	1	3	2	3	4	3	2	3	2	3	4	2	3	2	3	4	0	0	0	0	0
Finance	2	1	27	1	2	2	0	2	3	2	2	1	3	2	2	3	3	2	2	3	3	3	2	3	2	1	2	2	2	2	4	1	3	3	3	2	3	2	2	3	2	3	2	2	2	2	1	1	1
Technology	1	1	28	1	1	1	2	2	1	0	1	0	1	2	1	3	2	2	2	3	3	2	2	1	1	2	1	2	1	2	3	2	2	2	3	2	3	2	2	3	2	3	2	2	1	1	2	2	1
Technology	3	1	26	1	4	2	1	2	2	0	3	2	2	3	0	3	0	2	2	2	2	2	0	3	0	0	0	0	0	1	2	3	3	3	2	3	2	3	2	4	1	3	2	1	1	1	2	1	0
Finance	1	2	31	2	0	2	0	2	1	0	0	0	1	0	0	1	1	0	0	2	1	2	0	0	0	0	0	0	0	2	3	2	4	4	2	3	3	2	4	3	2	2	3	3	0	0	0	0	0
Technology	1	1	28	1	2	2	1	2	3	1	2	1	2	0	1	2	2	2	1	2	2	2	2	2	2	0	1	1	2	2	3	2	3	3	3	2	4	1	3	3	2	3	2	2	1	1	1	1	1
Technology	1	2	25	1	2	2	0	2	3	1	2	1	2	1	0	3	2	2	0	3	3	2	2	3	1	1	1	1	2	2	3	2	3	3	3	2	4	1	2	3	2	4	1	2	2	2	1	1	0
Technology	1	1	27	1	2	2	0	2	3	2	3	2	2	1	1	3	3	2	1	3	3	3	1	2	1	1	1	1	2	2	3	2	3	3	3	2	3	2	3	3	2	3	2	2	2	2	1	1	1
Technology	1	1	27	1	2	2	0	2	3	2	3	2	2	1	1	3	3	2	1	3	3	3	1	2	1	1	1	1	2	2	3	2	3	3	3	2	3	2	3	3	2	3	2	2	2	2	1	1	1
Technology	2	2	28	1	3	2	0	2	3	2	2	2	3	2	2	3	3	2	1	3	3	3	2	2	1	1	1	2	2	2	3	2	3	2	3	2	4	1	2	3	2	3	2	2	2	2	1	1	1
Technology	2	2	28	1	3	2	0	2	3	2	2	2	3	2	2	3	3	2	1	3	3	3	2	2	1	1	1	2	2	2	3	2	3	2	3	2	4	1	2	3	2	3	2	2	2	2	1	1	1
Technology	1	1	32	2	4	2	0	2	1	0	0	0	0	0	1	1	0	0	0	1	1	0	0	0	0	0	0	0	0	4	1	4	4	4	2	3	1	4	4	1	4	1	4	4	1	0	0	0	0
Technology	1	1	26	1	4	2	0	3	1	1	1	0	3	2	1	2	2	1	1	2	1	1	1	2	1	2	0	0	1	3	1	4	3	3	2	3	3	2	3	2	3	1	4	3	0	0	1	0	0
Technology	1	1	33	2	0	2	0	2	3	2	2	2	2	2	2	3	3	2	1	3	3	3	2	3	2	1	1	1	2	2	3	2	3	3	3	2	4	1	2	3	2	3	2	2	2	2	1	2	1
Technology	1	1	27	1	0	2	0	2	3	2	2	1	2	1	2	3	3	2	1	3	3	3	1	2	1	1	1	1	2	2	3	2	3	3	2	3	4	1	3	3	2	3	2	2	2	2	1	1	0
Technology	1	1	28	1	0	2	0	2	3	0	1	0	1	0	0	2	2	1	1	2	2	2	0	2	0	0	0	0	1	2	3	2	3	3	2	3	3	2	3	4	1	2	3	2	1	1	0	0	0
Technology	2	1	27	1	0	2	0	2	3	1	2	1	2	2	2	2	2	2	1	3	2	3	1	2	0	0	1	1	2	2	3	2	3	3	2	3	3	2	2	4	1	3	2	2	2	1	1	0	0
Technology	2	1	27	1	0	2	0	2	3	1	2	1	2	2	2	2	2	2	1	3	2	3	1	2	0	0	1	1	2	2	3	2	3	3	2	3	3	2	2	4	1	3	2	2	2	1	1	0	0
Technology	1	1	27	1	2	2	0	2	3	1	2	1	2	2	2	2	2	2	1	3	2	3	1	2	0	0	1	1	2	2	3	2	3	3	2	3	3	2	2	4	1	3	2	2	2	1	1	0	0
Technology	1	1	36	2	3	2	0	2	3	0	2	0	2	0	0	2	2	1	0	1	2	2	0	0	0	0	0	0	0	2	4	1	4	3	3	2	3	2	3	3	2	2	3	2	1	1	1	1	1
Technology	1	1	36	2	0	2	0	2	3	0	2	0	2	0	0	2	2	1	0	1	2	2	0	0	0	0	0	0	0	2	4	1	4	3	3	2	3	2	3	3	2	2	3	2	1	1	1	1	1
Technology	1	2	28	1	0	2	0	2	3	2	3	1	2	1	2	3	3	3	1	3	3	2	2	2	2	0	1	1	2	2	3	2	3	3	4	1	3	2	2	3	2	3	2	2	2	2	2	2	2
Technology	1	2	28	1	0	2	0	2	3	2	3	1	2	1	2	3	3	3	1	3	3	2	2	2	2	0	1	1	2	2	3	2	3	3	4	1	3	2	2	3	2	3	2	2	2	2	2	2	2
Technology	1	1	36	2	4	2	0	3	1	0	0	0	0	0	1	1	0	0	0	1	1	0	0	0	0	0	0	0	0	4	1	4	4	4	2	3	1	4	4	1	4	1	4	4	1	0	0	0	0
Technology	1	2	28	1	3	2	0	2	3	2	3	1	2	1	2	3	3	3	1	3	3	2	2	2	2	0	1	1	2	2	3	2	3	3	4	1	3	2	2	3	2	3	2	2	2	2	2	2	2
Technology	1	1	30	1	3	1	0	2	1	0	0	0	0	0	0	0	2	0	0	1	1	1	0	0	0	0	0	1	0	2	3	2	4	4	2	3	2	3	4	3	2	2	3	3	0	0	0	0	0
Technology	1	1	28	1	2	2	0	2	3	2	3	2	3	1	2	3	3	3	1	3	3	3	2	2	2	0	1	1	2	2	4	1	3	3	3	2	4	1	2	3	2	4	1	2	2	1	1	2	2
Technology	1	1	25	1	3	2	0	2	0	0	2	1	2	2	1	2	1	1	1	2	1	1	1	2	1	0	0	1	0	3	2	3	3	3	2	3	3	2	3	3	2	2	3	3	0	0	1	1	0
Technology	1	1	25	1	4	2	0	2	1	0	2	1	1	1	2	2	1	1	2	2	1	2	1	2	1	2	1	1	1	3	2	3	3	3	2	3	3	2	3	2	3	1	4	3	0	0	1	1	0
Technology	1	2	27	1	4	2	0	2	1	1	2	1	3	2	2	2	2	2	1	2	2	2	1	3	1	1	1	1	2	2	4	1	2	2	3	2	4	1	2	3	2	3	2	2	1	1	1	1	0
Technology	2	1	24	1	3	2	0	2	1	1	2	0	2	1	1	2	1	2	1	2	1	1	0	2	1	0	1	1	1	3	1	4	3	3	2	3	3	2	3	2	3	1	4	3	1	0	1	0	2
Technology	1	2	23	1	0	2	0	2	3	2	3	2	3	2	2	3	3	3	2	3	3	3	3	3	2	2	2	2	3	1	3	2	2	2	3	2	4	1	2	3	2	3	2	2	3	3	2	3	2
Technology	1	2	27	1	3	2	0	2	2	1	1	1	1	2	1	2	1	1	1	2	2	1	0	2	1	0	1	0	1	3	1	4	3	3	2	3	2	3	3	2	3	1	4	3	1	1	0	0	0
Technology	1	1	26	1	3	2	0	2	1	1	2	1	3	1	1	2	2	1	1	2	1	2	1	1	0	1	1	2	1	2	3	2	2	2	3	2	3	2	2	3	2	3	2	2	1	1	1	1	0
Technology	2	1	24	1	3	2	0	2	1	1	2	1	2	2	1	2	0	1	1	1	1	3	0	2	1	0	2	2	1	2	3	2	2	2	3	2	3	2	2	3	2	3	2	2	0	1	0	2	0
Technology	1	1	26	1	4	2	0	3	1	1	1	0	3	2	1	2	2	1	1	2	1	1	1	2	1	2	0	0	1	3	1	4	3	3	2	3	3	2	3	2	3	1	4	3	0	0	1	0	0
Technology	1	1	35	2	4	2	0	2	1	0	0	0	0	0	1	1	0	0	0	1	1	0	0	0	0	0	0	0	0	4	1	4	4	4	2	3	1	4	4	1	4	1	4	4	1	0	0	0	0
Technology	2	2	28	1	4	2	0	3	1	1	1	0	2	2	1	3	1	2	1	2	2	2	1	2	1	1	0	2	1	2	3	2	3	3	3	2	3	2	2	3	2	3	2	2	1	0	0	1	0
Technology	1	2	28	1	3	2	0	2	1	1	1	0	2	1	1	2	1	1	0	2	1	2	1	2	0	1	0	0	0	3	1	4	3	3	2	3	4	1	3	3	2	2	3	3	1	0	0	0	0
Technology	2	2	28	1	4	2	0	2	2	2	1	2	1	2	1	1	1	2	1	1	2	1	1	0	1	0	1	0	0	3	2	3	3	3	1	4	3	2	3	1	4	1	4	3	2	0	0	1	0
Technology	1	1	25	1	3	2	0	2	1	0	1	0	2	2	1	3	2	1	2	0	1	2	1	2	2	1	1	2	1	2	3	2	2	2	3	2	3	2	2	3	2	3	2	2	1	2	0	0	0
Technology	2	1	25	1	3	2	0	2	2	1	1	1	2	1	1	3	2	1	1	2	1	2	0	2	0	0	0	0	0	3	1	4	3	3	1	4	2	3	3	2	3	1	4	3	0	0	1	1	0
Technology	1	1	25	1	3	2	0	2	1	1	2	1	2	1	1	1	2	1	2	1	2	1	0	1	1	1	0	2	1	3	2	3	4	4	2	3	3	2	3	2	3	2	3	3	1	0	0	0	0
Technology	2	2	27	1	4	2	0	3	1	0	1	0	2	1	2	3	2	2	0	1	2	1	0	2	0	0	1	1	0	2	3	2	2	2	3	2	3	2	2	3	2	3	2	2	1	1	0	0	1
Technology	2	1	24	1	3	2	0	2	0	1	2	1	2	0	1	1	1	1	1	2	1	2	0	1	1	0	1	1	1	3	2	3	3	3	1	4	4	1	3	2	3	2	3	3	1	1	0	0	0
Technology	1	2	28	1	4	2	0	2	1	1	1	1	3	2	1	2	1	1	2	0	2	1	1	0	1	0	0	0	0	3	1	4	3	3	2	3	4	1	4	3	2	2	3	3	1	1	1	1	0
Technology	2	2	27	1	3	2	0	2	2	1	1	1	2	1	2	1	2	1	2	3	3	1	1	3	1	2	0	1	1	3	2	3	3	4	1	4	4	1	4	3	2	2	3	3	1	1	0	0	0
Technology	1	1	38	2	4	2	0	3	1	0	0	0	0	0	0	1	0	0	0	1	1	0	0	0	0	0	0	0	0	4	1	4	4	4	1	4	1	4	4	1	4	1	4	4	1	0	0	0	0
Technology	1	1	26	1	4	2	0	2	2	1	1	2	2	1	1	3	2	0	1	1	1	1	1	2	0	0	1	0	1	3	2	3	3	3	1	4	3	2	3	2	3	2	3	3	0	0	0	0	0
Technology	1	2	28	1	4	2	0	2	2	1	2	0	3	1	1	2	2	1	2	2	2	1	0	3	2	2	2	1	1	2	3	2	2	2	3	2	3	2	2	3	2	3	2	2	1	1	0	0	0
Technology	2	1	25	1	3	2	0	2	1	2	1	1	2	2	1	2	1	1	2	2	2	1	1	2	1	0	0	0	1	3	2	3	4	4	1	4	4	1	4	2	3	1	4	4	0	0	1	1	0
Technology	1	2	28	1	4	2	0	3	1	0	1	0	2	1	2	3	2	2	0	1	2	1	0	2	0	0	1	1	0	2	3	2	2	2	3	2	3	2	2	3	2	3	2	2	1	1	0	0	1
Technology	2	1	25	1	3	2	0	2	1	0	1	0	2	1	2	3	2	2	0	1	2	1	0	2	0	0	1	1	0	2	3	2	2	2	3	2	3	2	2	3	2	3	2	2	1	1	0	0	1
Technology	2	1	25	1	0	2	0	2	1	0	1	0	2	1	2	3	2	2	0	1	2	1	0	2	0	0	1	1	0	2	3	2	2	2	3	2	3	2	2	3	2	3	2	2	1	1	0	0	1
Technology	1	1	25	1	0	2	0	2	1	0	1	0	2	1	2	3	2	2	0	1	2	1	0	2	0	0	1	1	0	2	3	2	2	2	3	2	3	2	2	3	2	3	2	2	1	1	0	0	1
Technology	1	1	25	1	0	2	0	2	1	1	2	0	2	3	1	3	2	2	2	2	1	2	0	2	1	2	1	0	1	3	2	3	3	3	2	3	3	2	3	2	3	1	4	3	0	0	0	0	0
Technology	1	1	24	1	0	2	0	2	1	2	2	1	2	3	2	1	2	2	1	2	2	1	1	2	2	1	1	2	1	2	3	2	2	2	3	2	3	2	2	3	2	3	2	2	1	0	0	0	0
Technology	2	2	26	1	0	2	0	2	2	1	1	1	2	2	1	2	1	3	2	2	3	2	1	2	2	0	2	2	2	2	4	1	2	2	4	1	4	1	2	2	3	3	2	1	1	1	0	0	0
Technology	1	1	35	2	4	2	0	3	1	0	0	0	0	0	0	1	0	0	0	1	1	0	0	0	0	0	0	0	0	4	1	4	4	4	1	4	1	4	4	1	4	1	4	4	1	0	0	0	0
Technology	1	1	36	2	3	2	0	3	3	0	2	0	2	0	0	2	2	1	0	1	2	2	0	0	0	0	0	0	0	2	4	1	4	3	3	2	3	2	3	3	2	2	3	2	1	1	1	1	1
Technology	1	1	36	2	3	2	0	2	3	0	2	0	2	0	0	2	2	1	0	1	2	2	0	0	0	0	0	0	0	2	4	1	4	3	3	2	3	2	3	3	2	2	3	2	1	1	1	1	1
Technology	1	2	28	1	3	2	0	2	3	2	3	1	2	1	2	3	3	3	1	3	3	2	2	2	2	0	1	1	2	2	3	2	3	3	4	1	3	2	2	3	2	3	2	2	2	2	2	2	2
Technology	1	2	28	1	3	2	0	2	3	2	3	1	2	1	2	3	3	3	1	3	3	2	2	2	2	0	1	1	2	2	3	2	3	3	4	1	3	2	2	3	2	3	2	2	2	2	2	2	2
Technology	1	2	28	1	3	2	0	2	3	2	3	1	2	1	2	3	3	3	1	3	3	2	2	2	2	0	1	1	2	2	3	2	3	3	4	1	3	2	2	3	2	3	2	2	2	2	2	2	2
Technology	3	1	30	1	3	2	0	2	1	0	0	0	0	0	0	0	2	0	0	1	1	1	0	0	0	0	0	1	0	2	3	2	4	4	2	3	2	3	4	3	2	2	3	3	0	0	0	0	0
Technology	1	1	28	1	2	2	0	2	3	2	3	2	3	1	2	3	3	3	1	3	3	3	2	2	2	0	1	1	2	2	4	1	3	3	3	2	4	1	2	3	2	4	1	2	2	2	2	2	2
Technology	1	1	26	1	0	2	0	2	3	2	2	2	2	2	2	3	2	2	1	3	3	3	2	2	1	1	1	2	2	2	3	2	3	3	3	2	4	1	3	4	1	3	2	2	2	2	1	1	1
Technology	1	2	31	2	3	2	0	2	3	1	2	2	3	2	2	3	2	2	2	3	3	3	2	2	2	1	2	2	2	2	3	2	3	3	3	2	3	2	3	4	1	4	1	2	2	2	1	1	1
Technology	1	1	33	2	3	2	0	2	3	2	2	2	2	2	2	3	3	2	1	3	3	3	2	3	2	1	1	1	2	2	3	2	3	3	3	2	4	1	2	3	2	3	2	2	2	2	1	2	1
Technology	1	1	33	2	3	2	0	2	3	2	2	2	2	2	2	3	3	2	1	3	3	3	2	3	2	1	1	1	2	2	3	2	3	3	3	2	4	1	2	3	2	3	2	2	2	2	1	2	1
Technology	1	1	27	1	2	2	0	2	3	2	2	1	2	1	2	3	3	2	1	3	3	3	1	2	1	1	1	1	2	2	3	2	3	3	2	3	4	1	3	3	2	3	2	2	2	2	1	1	0
Technology	1	1	36	2	3	2	0	2	3	0	2	0	2	0	0	2	2	1	0	1	2	2	0	0	0	0	0	0	0	2	4	1	4	3	3	2	3	2	3	3	2	2	3	2	1	1	1	1	1
Technology	1	1	36	2	3	2	0	2	3	0	2	0	2	0	0	2	2	1	0	1	2	2	0	0	0	0	0	0	0	2	4	1	4	3	3	2	3	2	3	3	2	2	3	2	1	1	1	1	1
Technology	1	2	28	1	3	2	0	2	3	2	3	1	2	1	2	3	3	3	1	3	3	2	2	2	2	0	1	1	2	2	3	2	3	3	4	1	3	2	2	3	2	3	2	2	2	2	2	2	2
Technology	1	1	30	1	3	2	0	2	2	0	1	0	2	1	0	2	2	1	0	3	2	2	0	2	1	0	0	0	1	2	3	2	3	3	3	2	4	1	3	3	2	3	2	2	1	1	1	1	0
Technology	1	3	34	2	0	2	0	3	3	2	2	2	3	1	2	3	3	3	0	3	3	3	2	2	2	1	0	1	2	2	4	1	3	3	3	2	4	1	2	4	1	4	1	2	2	2	2	2	1
Technology	1	1	30	1	4	2	0	3	1	0	0	0	0	0	0	1	0	0	0	1	1	0	0	0	0	0	0	0	0	4	1	4	4	4	1	4	1	4	4	1	4	1	4	4	1	0	0	0	0
Technology	1	1	33	2	3	2	1	2	3	2	2	2	2	2	2	3	3	2	1	3	3	3	2	3	2	1	1	1	2	2	3	2	3	3	3	2	4	1	2	3	2	3	2	2	2	2	1	2	1
Technology	1	1	33	2	3	2	1	2	3	2	2	2	2	2	2	3	3	2	1	3	3	3	2	3	2	1	1	1	2	2	3	2	3	3	3	2	4	1	2	3	2	3	2	2	2	2	1	2	1
Technology	2	1	27	1	2	2	1	2	3	2	2	1	2	1	2	3	3	2	1	3	3	3	1	2	1	1	1	1	2	2	3	2	3	3	2	3	4	1	3	3	2	3	2	2	2	2	1	1	0
Technology	1	1	28	1	3	2	0	2	3	0	1	0	1	0	0	2	2	1	1	2	2	2	0	2	0	0	0	0	1	2	3	2	3	3	2	3	3	2	3	4	1	2	3	2	1	1	0	0	0
Technology	3	1	29	1	3	2	1	2	3	1	2	1	3	1	1	3	3	2	1	3	3	2	1	3	1	0	1	1	2	3	3	2	4	3	3	2	4	1	3	3	2	3	2	2	2	2	1	1	0
Technology	1	3	25	1	2	2	2	2	3	2	3	2	3	2	2	3	3	2	2	3	3	3	2	3	2	1	2	2	2	2	4	1	3	3	3	2	4	1	2	3	2	4	1	2	2	1	1	1	1
Technology	1	1	27	1	2	2	3	2	3	2	2	2	2	2	2	3	2	2	1	3	3	3	2	3	2	1	2	2	2	1	3	2	3	3	4	1	4	1	3	4	1	4	1	1	2	2	2	1	1
Technology	3	2	34	2	3	2	1	2	3	1	2	1	2	1	1	3	2	2	1	3	2	2	0	2	0	0	0	0	1	3	3	2	3	3	2	3	3	2	4	4	1	2	3	3	0	1	0	0	0
Technology	1	2	35	2	3	2	2	2	3	1	2	1	2	1	1	2	2	2	1	3	3	2	1	2	1	0	0	1	2	2	3	2	4	3	2	3	3	2	3	3	2	3	2	2	1	1	1	1	0
Technology	1	1	26	1	2	2	1	2	3	2	2	1	3	1	1	3	2	2	2	3	3	2	2	2	1	1	1	1	2	2	3	2	4	3	3	2	4	1	3	4	1	3	2	2	1	2	1	1	1
Technology	3	1	27	1	2	2	0	2	3	0	1	0	2	0	0	2	2	1	0	2	2	2	0	2	0	0	0	1	1	2	3	2	4	3	2	3	3	2	4	3	2	3	2	2	1	1	0	0	0
Technology	1	3	37	2	0	2	2	2	3	2	2	2	2	3	2	3	3	2	1	3	3	3	2	3	2	1	2	2	2	2	4	1	3	3	3	2	4	1	2	3	2	3	2	2	2	2	2	2	2
Technology	2	2	40	2	4	2	1	2	1	0	1	1	2	1	0	0	1	1	1	2	0	0	0	1	0	0	0	0	0	4	2	3	3	3	3	2	3	2	3	2	3	1	4	4	0	0	1	0	0
Technology	1	1	30	1	4	2	0	3	1	0	0	0	0	0	0	1	0	0	0	1	1	0	0	0	0	0	0	0	0	4	1	4	4	4	1	4	1	4	4	1	4	1	4	4	1	0	0	0	0
Technology	2	1	22	1	1	2	1	2	2	3	3	1	1	1	3	3	2	2	1	3	3	1	1	1	2	2	1	0	1	1	2	3	2	2	1	4	3	2	2	4	1	3	2	2	1	2	3	2	3
Technology	2	2	40	2	4	2	1	2	1	0	1	1	2	1	0	0	1	1	1	2	0	0	0	1	0	0	0	0	0	4	2	3	3	3	3	2	3	2	3	2	3	1	4	4	0	0	1	0	0
Technology	2	1	29	1	3	2	1	2	3	1	2	1	2	1	2	2	2	2	1	3	3	3	2	2	1	2	1	2	2	2	2	3	1	2	2	3	3	2	2	3	2	3	2	3	1	1	1	2	1
Technology	2	1	25	1	2	2	1	2	1	0	1	0	1	1	0	1	1	0	0	2	1	1	0	0	0	0	0	0	0	4	1	4	4	4	1	4	3	2	3	3	2	2	3	3	0	0	1	0	0
Technology	1	3	27	1	0	2	2	2	3	2	2	2	2	3	2	3	3	2	1	3	3	3	2	3	2	1	2	2	2	2	4	1	3	3	3	2	4	1	2	3	2	3	2	2	2	2	2	2	2
Technology	2	2	28	1	3	2	0	2	3	2	3	1	2	1	2	3	3	3	1	3	3	2	2	2	2	0	1	1	2	2	3	2	3	3	4	1	3	2	2	3	2	3	2	2	2	2	2	2	2
Technology	2	2	28	1	3	2	0	2	3	2	2	2	3	2	2	3	3	2	1	3	3	3	2	2	1	1	1	2	2	2	3	2	3	2	3	2	4	1	2	3	2	3	2	2	2	2	1	1	1
Technology	1	1	24	1	1	2	0	2	2	0	1	0	1	0	0	0	2	0	0	2	1	2	0	0	0	0	0	0	0	2	3	2	4	4	2	3	2	3	4	2	3	2	3	4	0	0	0	0	0
Technology	1	1	26	1	3	2	1	2	1	0	0	0	0	0	0	2	2	0	1	1	0	1	0	0	0	1	0	0	0	3	1	4	4	4	1	4	3	2	3	2	3	1	4	4	0	0	0	0	0
Technology	1	2	32	2	3	2	1	2	3	2	2	1	2	1	0	2	2	2	1	2	2	2	1	2	1	1	1	1	2	2	4	1	3	3	3	2	4	1	3	3	2	3	2	2	2	2	1	2	1
Technology	2	1	24	1	1	2	3	1	1	2	1	2	2	2	1	3	3	2	2	1	2	2	1	2	1	1	0	2	1	2	4	1	2	2	3	2	4	1	2	3	2	3	2	2	0	1	1	0	0
Technology	1	3	30	1	0	2	1	3	3	1	2	1	3	1	2	3	3	3	2	3	3	3	2	3	2	1	2	2	3	1	3	2	3	2	3	2	4	1	2	3	2	4	1	2	3	3	2	2	1
Technology	3	2	25	1	2	2	0	3	3	1	3	3	3	3	1	3	3	2	3	3	3	3	3	3	3	3	2	1	2	2	3	2	1	1	2	3	2	3	2	3	2	3	2	1	2	2	2	2	2
Technology	1	1	25	1	4	2	0	2	1	1	0	0	2	0	1	2	2	1	2	1	1	2	1	2	2	1	1	2	1	3	2	3	3	3	2	3	2	3	3	2	3	1	4	3	0	0	0	0	0
Technology	2	2	28	1	3	2	0	2	3	2	2	2	3	2	2	3	3	2	1	3	3	3	2	2	1	1	1	2	2	2	3	2	3	2	3	2	4	1	2	3	2	3	2	2	2	2	1	1	1
Technology	2	2	28	1	3	2	0	2	3	2	2	2	3	2	2	3	3	2	1	3	3	3	2	2	1	1	1	2	2	2	3	2	3	2	3	2	4	1	2	3	2	3	2	2	2	2	1	1	1
[truncated: 33 more columns]
